# Supplementary material for: NBS-LRR-mediated resistance triggered by aphids: viruses do not adapt; aphids adapt via different mechanisms
Source: BMC Plant Biol. 2016 Jan 22;16:25. doi: 10.1186/s12870-016-0708-5 (PMC4722753; doi:10.1186/s12870-016-0708-5)
Supplement: Additional file 1: — Data set of resistance tests for melon accessions and lines. (XLSX 1385 kb) [file 12870_2016_708_MOESM1_ESM.xlsx]

## Sheet: Accp-Colo
Test	aphid Clone	aphid MLG	melon Accession/line	number of adults on plant 3 days after infestation	nymphs density 7 days after infestation	number of adults on plant 7 days after infestation	colonization
2	NM1-lab	NM1	Margot	0	1	0	-5.90776			Nombre de colonization	Étiquettes de colonnes
2	NM1-lab	NM1	Margot	2	2	1	2.001			Étiquettes de lignes	C6	C9	CUC1	CUC6	CUCU3	GWD	GWD2	NM1	C4	(vide)	Total général
2	NM1-lab	NM1	Margot	1	1	3	2.09895			TR3	20	29	40			20	20	30			159
2	NM1-lab	NM1	Margot	1	1	4	2.38654			PI 482398	14	20	15	10	10	10	15	20	15		129
2	NM1-lab	NM1	Margot	1	2	2	2.69365			Margot	30	108	55	34	45	51	45	119	38		525
2	NM1-lab	NM1	Margot	7	2	3	3.09895			AM 51	15	20	15	25	25	25	15	10	14		164
2	NM1-lab	NM1	Margot	2	2	3	3.09895			PI 161375	25	23	25	12	14	24	25	37	10		195
2	NM1-lab	NM1	Margot	6	2	3	3.09895			San Ildefonso	10	20	15	10	10	9	8	10	10		102
2	NM1-lab	NM1	Margot	4	2	5	3.60964			Smith Perfect	15	15	15	10	10	13	15	23	14		130
2	NM1-lab	NM1	Margot	1	2	8	4.07957			Canton	15	20	14	10	10	10	15	20	10		124
2	NM1-lab	NM1	PI 164723	1	0	0	-6.90776			HSD 2455	8	20	10	10	10	10	14	10	15		107
2	NM1-lab	NM1	PI 164723	0	0	0	-6.90776			Anso 77	14	25	14	10	10	13	15	30	11		142
2	NM1-lab	NM1	PI 164723	0	1	0	-5.90776			PI 224770	15	9	20	10	10	13	20	6	15		118
2	NM1-lab	NM1	PI 164723	1	1	0	-5.90776			90625	14	30	14	25	25	28	15	30	12		193
2	NM1-lab	NM1	PI 164723	1	2	0	-4.90776			PI 164723	14	19	14	10	10	13	15	8	14		117
2	NM1-lab	NM1	PI 164723	1	2	0	-4.90776			Védrantais	30	110	55	35	45	51	45	122	34		527
2	NM1-lab	NM1	PI 164723	0	1	1	1.001			(vide)
2	NM1-lab	NM1	PI 164723	2	1	1	1.001			Total général	239	468	321	211	234	290	282	475	212		2732
2	NM1-lab	NM1	Védrantais	5	6	35	9.55538
2	NM1-lab	NM1	Védrantais	10	6	35	9.55538
2	NM1-lab	NM1	Védrantais	8	6	37	9.61094
2	NM1-lab	NM1	Védrantais	10	6	37	9.61094
2	NM1-lab	NM1	Védrantais	5	6	39	9.66359
2	NM1-lab	NM1	Védrantais	10	6	42	9.73769
2	NM1-lab	NM1	Védrantais	11	6	50	9.91204
2	NM1-lab	NM1	Védrantais	9	6	55	10.0074
2	NM1-lab	NM1	Védrantais	9	6	65	10.1744
3	NM1-lab	NM1	Margot	2	1	0	-5.90776
3	NM1-lab	NM1	Margot	0	1	0	-5.90776
3	NM1-lab	NM1	Margot	2	2	0	-4.90776
3	NM1-lab	NM1	Margot	1	2	0	-4.90776
3	NM1-lab	NM1	Margot	0	2	0	-4.90776
3	NM1-lab	NM1	Margot	1	2	0	-4.90776
3	NM1-lab	NM1	Margot	1	2	4	3.38654
3	NM1-lab	NM1	PI 224770	1	1	1	1.001
3	NM1-lab	NM1	PI 224770	0	0	3	1.09895
3	NM1-lab	NM1	PI 224770	0	2	1	2.001
3	NM1-lab	NM1	PI 224770	1	2	1	2.001
3	NM1-lab	NM1	PI 224770	3	3	1	3.001
3	NM1-lab	NM1	PI 224770	1	3	2	3.69365
3	NM1-lab	NM1	Védrantais	6	5	8	7.07957
3	NM1-lab	NM1	Védrantais	8	5	11	7.39799
3	NM1-lab	NM1	Védrantais	12	5	13	7.56503
3	NM1-lab	NM1	Védrantais	10	5	16	7.77265
3	NM1-lab	NM1	Védrantais	7	5	19	7.94449
3	NM1-lab	NM1	Védrantais	8	5	22	8.09109
3	NM1-lab	NM1	Védrantais	7	5	24	8.1781
3	NM1-lab	NM1	Védrantais	6	5	25	8.21892
3	NM1-lab	NM1	Védrantais	14	6	16	8.77265
3	NM1-lab	NM1	Védrantais	10	6	21	9.04457
23	4-104	C9	90625	9	4	39	7.66359
23	4-104	C9	90625	9	5	16	7.77265
23	4-104	C9	90625	6	5	23	8.13554
23	4-104	C9	90625	10	6	12	8.48499
23	4-104	C9	90625	11	6	13	8.56503
23	4-104	C9	90625	8	5	40	8.6889
23	4-104	C9	90625	10	6	15	8.70812
23	4-104	C9	90625	7	6	16	8.77265
23	4-104	C9	90625	10	6	24	9.1781
23	4-104	C9	90625	7	6	27	9.29587
23	4-104	C9	Anso 77	5	2	8	4.07957
23	4-104	C9	Anso 77	5	2	12	4.48499
23	4-104	C9	Anso 77	6	2	18	4.89043
23	4-104	C9	Anso 77	6	2	18	4.89043
23	4-104	C9	Anso 77	7	2	20	4.99578
23	4-104	C9	Anso 77	9	3	14	5.63913
23	4-104	C9	Anso 77	8	3	18	5.89043
23	4-104	C9	Anso 77	5	3	18	5.89043
23	4-104	C9	Anso 77	5	3	20	5.99578
23	4-104	C9	Anso 77	6	4	28	7.33224
23	4-104	C9	Margot	4	2	6	3.79193
23	4-104	C9	Margot	4	2	8	4.07957
23	4-104	C9	Margot	4	2	9	4.19734
23	4-104	C9	Margot	6	2	12	4.48499
23	4-104	C9	Margot	4	2	14	4.63913
23	4-104	C9	Margot	4	2	15	4.70812
23	4-104	C9	Margot	2	2	21	5.04457
23	4-104	C9	Margot	4	2	23	5.13554
23	4-104	C9	Margot	7	3	34	6.52639
23	4-104	C9	Margot	7	4	44	7.78421
23	4-104	C9	PI 161375	0	2	3	3.09895
23	4-104	C9	PI 161375	3	2	4	3.38654
23	4-104	C9	PI 161375	5	2	8	4.07957
23	4-104	C9	PI 161375	7	2	25	5.21892
23	4-104	C9	PI 161375	7	3	12	5.48499
23	4-104	C9	PI 161375	6	3	15	5.70812
23	4-104	C9	PI 161375	1	3	18	5.89043
23	4-104	C9	PI 161375	5	4	10	6.30269
23	4-104	C9	PI 161375	2	3	53	6.97031
23	4-104	C9	PI 161375	5	5	27	8.29587
23	4-104	C9	PI 164723	6	3	27	6.29587
23	4-104	C9	PI 164723	5	3	34	6.52639
23	4-104	C9	PI 164723	5	4	14	6.63913
23	4-104	C9	PI 164723	5	4	23	7.13554
23	4-104	C9	PI 164723	9	4	25	7.21892
23	4-104	C9	PI 164723	9	4	26	7.25813
23	4-104	C9	PI 164723	7	4	27	7.29587
23	4-104	C9	PI 164723	9	4	53	7.97031
23	4-104	C9	PI 164723	7	5	25	8.21892
23	4-104	C9	PI 164723	10	5	30	8.40123
23	4-104	C9	Védrantais	8	4	37	7.61094
23	4-104	C9	Védrantais	6	5	18	7.89043
23	4-104	C9	Védrantais	8	4	71	8.26269
23	4-104	C9	Védrantais	8	5	43	8.76122
23	4-104	C9	Védrantais	11	5	44	8.78421
23	4-104	C9	Védrantais	8	5	69	9.23412
23	4-104	C9	Védrantais	8	5	78	9.35672
23	4-104	C9	Védrantais	10	6	37	9.61094
23	4-104	C9	Védrantais	10	6	41	9.7136
23	4-104	C9	Védrantais	6	6	57	10.0431
24	4-104	C9	Margot	0	3	5	4.60964
24	4-104	C9	Margot	4	3	14	5.63913
24	4-104	C9	Margot	3	3	15	5.70812
24	4-104	C9	Margot	2	3	21	6.04457
24	4-104	C9	Margot	6	4	9	6.19734
24	4-104	C9	Margot	4	3	26	6.25813
24	4-104	C9	Margot	6	3	53	6.97031
24	4-104	C9	Margot	10	5	9	7.19734
24	4-104	C9	Margot	6	4	28	7.33224
24	4-104	C9	Margot	6	5	28	8.33224
24	4-104	C9	PI 224770	5	0	0	-6.90776
24	4-104	C9	PI 224770	9	2	18	4.89043
24	4-104	C9	PI 224770	8	4	36	7.58355
24	4-104	C9	PI 224770	7	4	67	8.20471
24	4-104	C9	PI 224770	10	5	60	9.09436
24	4-104	C9	PI 224770	0	5	69	9.23412
24	4-104	C9	PI 224770	8	5	70	9.24851
24	4-104	C9	PI 224770	7	6	63	10.1432
24	4-104	C9	PI 224770	10	6	85	10.4427
24	4-104	C9	Védrantais	11	3	41	6.7136
24	4-104	C9	Védrantais	8	4	25	7.21892
24	4-104	C9	Védrantais	6	5	12	7.48499
24	4-104	C9	Védrantais	8	4	43	7.76122
24	4-104	C9	Védrantais	10	5	40	8.6889
24	4-104	C9	Védrantais	8	5	50	8.91204
24	4-104	C9	Védrantais	7	5	60	9.09436
24	4-104	C9	Védrantais	9	6	40	9.6889
24	4-104	C9	Védrantais	8	6	48	9.87122
24	4-104	C9	Védrantais	7	6	55	10.0074
26	4-104	C9	90625	6	4	35	7.55538
26	4-104	C9	90625	9	5	30	8.40123
26	4-104	C9	90625	9	5	54	8.989
26	4-104	C9	90625	10	5	58	9.06046
26	4-104	C9	90625	9	5	67	9.20471
26	4-104	C9	90625	8	5	75	9.3175
26	4-104	C9	90625	7	5	86	9.45436
26	4-104	C9	90625	4	5	91	9.51087
26	4-104	C9	90625	10	6	36	9.58355
26	4-104	C9	90625	10	6	63	10.1432
26	4-104	C9	Anso 77	0	2	0	-4.90776
26	4-104	C9	Anso 77	6	2	19	4.94449
26	4-104	C9	Anso 77	8	2	20	4.99578
26	4-104	C9	Anso 77	6	2	22	5.09109
26	4-104	C9	Anso 77	5	2	26	5.25813
26	4-104	C9	Anso 77	9	4	47	7.85017
26	4-104	C9	Anso 77	5	4	48	7.87122
26	4-104	C9	Margot	1	2	4	3.38654
26	4-104	C9	Margot	0	2	16	4.77265
26	4-104	C9	Margot	5	2	19	4.94449
26	4-104	C9	Margot	4	2	19	4.94449
26	4-104	C9	Margot	3	2	29	5.36733
26	4-104	C9	Margot	3	2	32	5.46577
26	4-104	C9	Margot	4	3	16	5.77265
26	4-104	C9	Margot	5	3	21	6.04457
26	4-104	C9	Margot	7	3	22	6.09109
26	4-104	C9	Margot	0	3	33	6.49654
26	4-104	C9	PI 161375	3	3	15	5.70812
26	4-104	C9	PI 161375	6	3	20	5.99578
26	4-104	C9	PI 161375	3	3	20	5.99578
26	4-104	C9	PI 161375	5	3	28	6.33224
26	4-104	C9	PI 161375	10	3	30	6.40123
26	4-104	C9	PI 161375	3	3	33	6.49654
26	4-104	C9	PI 161375	4	4	40	7.6889
26	4-104	C9	PI 161375	3	4	45	7.80668
26	4-104	C9	PI 161375	3	4	47	7.85017
26	4-104	C9	PI 161375	3	4	47	7.85017
26	4-104	C9	PI 164723	5	2	6	3.79193
26	4-104	C9	PI 164723	8	3	31	6.43402
26	4-104	C9	PI 164723	3	3	45	6.80668
26	4-104	C9	PI 164723	7	4	35	7.55538
26	4-104	C9	PI 164723	8	5	14	7.63913
26	4-104	C9	PI 164723	7	4	66	8.18967
26	4-104	C9	PI 164723	7	4	73	8.29047
26	4-104	C9	PI 164723	8	4	87	8.46592
26	4-104	C9	PI 164723	8	5	52	8.95126
26	4-104	C9	Védrantais	9	3	4	4.38654
26	4-104	C9	Védrantais	9	3	14	5.63913
26	4-104	C9	Védrantais	9	3	20	5.99578
26	4-104	C9	Védrantais	8	5	6	6.79193
26	4-104	C9	Védrantais	5	4	43	7.76122
26	4-104	C9	Védrantais	10	4	71	8.26269
26	4-104	C9	Védrantais	7	4	74	8.30408
26	4-104	C9	Védrantais	8	4	77	8.34382
26	4-104	C9	Védrantais	9	4	79	8.36946
26	4-104	C9	Védrantais	7	5	49	8.89184
59	NM1-lab	NM1	Margot	3	2	0	-4.90776
59	NM1-lab	NM1	Margot	2	2	0	-4.90776
59	NM1-lab	NM1	Margot	3	2	0	-4.90776
59	NM1-lab	NM1	Margot	7	2	0	-4.90776
59	NM1-lab	NM1	Margot	4	2	0	-4.90776
59	NM1-lab	NM1	Margot	3	2	0	-4.90776
59	NM1-lab	NM1	Margot	1	2	0	-4.90776
59	NM1-lab	NM1	Margot	3	2	1	2.001
59	NM1-lab	NM1	Margot	2	2	1	2.001
59	NM1-lab	NM1	Margot	3	2	1	2.001
59	NM1-lab	NM1	Margot	2	2	1	2.001
59	NM1-lab	NM1	Margot	4	2	1	2.001
59	NM1-lab	NM1	Margot	5	2	2	2.69365
59	NM1-lab	NM1	Margot	5	2	3	3.09895
59	NM1-lab	NM1	Margot	4	2	3	3.09895
59	NM1-lab	NM1	Smith Perfect	5	3	0	-3.90776
59	NM1-lab	NM1	Smith Perfect	6	4	0	-2.90776
59	NM1-lab	NM1	Smith Perfect	7	4	1	4.001
59	NM1-lab	NM1	Smith Perfect	5	4	2	4.69365
59	NM1-lab	NM1	Smith Perfect	7	5	1	5.001
59	NM1-lab	NM1	Smith Perfect	9	5	1	5.001
59	NM1-lab	NM1	Smith Perfect	11	5	1	5.001
59	NM1-lab	NM1	Smith Perfect	7	4	6	5.79193
59	NM1-lab	NM1	Smith Perfect	3	5	3	6.09895
59	NM1-lab	NM1	Smith Perfect	8	5	3	6.09895
59	NM1-lab	NM1	Smith Perfect	8	5	4	6.38654
59	NM1-lab	NM1	Smith Perfect	8	5	4	6.38654
59	NM1-lab	NM1	Smith Perfect	9	6	2	6.69365
59	NM1-lab	NM1	Védrantais	6	5	0	-1.90776
59	NM1-lab	NM1	Védrantais	6	5	0	-1.90776
59	NM1-lab	NM1	Védrantais	5	4	2	4.69365
59	NM1-lab	NM1	Védrantais	9	5	1	5.001
59	NM1-lab	NM1	Védrantais	3	5	1	5.001
59	NM1-lab	NM1	Védrantais	7	4	4	5.38654
59	NM1-lab	NM1	Védrantais	9	5	2	5.69365
59	NM1-lab	NM1	Védrantais	8	5	2	5.69365
59	NM1-lab	NM1	Védrantais	10	5	3	6.09895
59	NM1-lab	NM1	Védrantais	10	4	9	6.19734
59	NM1-lab	NM1	Védrantais	8	5	4	6.38654
59	NM1-lab	NM1	Védrantais	7	5	4	6.38654
59	NM1-lab	NM1	Védrantais	7	6	4	7.38654
59	NM1-lab	NM1	Védrantais	6	6	5	7.60964
59	NM1-lab	NM1	Védrantais	7	6	6	7.79193
60	4-104	C9	Margot	1	1	0	-5.90776
60	4-104	C9	Margot	2	2	1	2.001
60	4-104	C9	Margot	1	2	2	2.69365
60	4-104	C9	Margot	5	2	2	2.69365
60	4-104	C9	Margot	5	2	3	3.09895
60	4-104	C9	Margot	1	2	3	3.09895
60	4-104	C9	Margot	3	2	4	3.38654
60	4-104	C9	Margot	0	2	5	3.60964
60	4-104	C9	Margot	4	2	5	3.60964
60	4-104	C9	Margot	5	2	9	4.19734
60	4-104	C9	Margot	4	2	10	4.30269
60	4-104	C9	Margot	4	2	13	4.56503
60	4-104	C9	Margot	5	2	15	4.70812
60	4-104	C9	Margot	3	2	16	4.77265
60	4-104	C9	Margot	5	2	19	4.94449
60	4-104	C9	Margot	5	2	19	4.94449
60	4-104	C9	Margot	9	2	27	5.29587
60	4-104	C9	Margot	4	2	27	5.29587
60	4-104	C9	Margot	6	2	31	5.43402
60	4-104	C9	Smith Perfect	5	1	4	2.38654
60	4-104	C9	Smith Perfect	3	2	2	2.69365
60	4-104	C9	Smith Perfect	3	2	2	2.69365
60	4-104	C9	Smith Perfect	3	1	6	2.79193
60	4-104	C9	Smith Perfect	6	2	4	3.38654
60	4-104	C9	Smith Perfect	2	2	4	3.38654
60	4-104	C9	Smith Perfect	8	2	4	3.38654
60	4-104	C9	Smith Perfect	1	2	4	3.38654
60	4-104	C9	Smith Perfect	4	2	4	3.38654
60	4-104	C9	Smith Perfect	4	2	4	3.38654
60	4-104	C9	Smith Perfect	1	2	5	3.60964
60	4-104	C9	Smith Perfect	4	2	5	3.60964
60	4-104	C9	Smith Perfect	8	2	9	4.19734
60	4-104	C9	Smith Perfect	4	2	10	4.30269
60	4-104	C9	Smith Perfect	4	2	15	4.70812
60	4-104	C9	Védrantais	1	0	0	-6.90776
60	4-104	C9	Védrantais	6	2	11	4.39799
60	4-104	C9	Védrantais	9	2	18	4.89043
60	4-104	C9	Védrantais	8	2	25	5.21892
60	4-104	C9	Védrantais	7	2	26	5.25813
60	4-104	C9	Védrantais	9	2	27	5.29587
60	4-104	C9	Védrantais	9	2	29	5.36733
60	4-104	C9	Védrantais	8	2	34	5.52639
60	4-104	C9	Védrantais	5	3	13	5.56503
60	4-104	C9	Védrantais	9	3	13	5.56503
60	4-104	C9	Védrantais	11	2	44	5.78421
60	4-104	C9	Védrantais	2	3	20	5.99578
60	4-104	C9	Védrantais	7	3	24	6.1781
60	4-104	C9	Védrantais	2	3	38	6.63761
60	4-104	C9	Védrantais	8	3	39	6.66359
60	4-104	C9	Védrantais	9	3	52	6.95126
60	4-104	C9	Védrantais	10	3	60	7.09436
60	4-104	C9	Védrantais	10	3	61	7.11089
60	4-104	C9	Védrantais	21	3	89	7.48865
60	4-104	C9	Védrantais	8	4	54	7.989
88	4-104	C9	90625	5	2	37	5.61094
88	4-104	C9	90625	6	2	39	5.66359
88	4-104	C9	90625	6	2	55	6.00735
88	4-104	C9	90625	8	2	58	6.06046
88	4-104	C9	90625	5	2	65	6.1744
88	4-104	C9	90625	7	2	71	6.26269
88	4-104	C9	90625	7	2	71	6.26269
88	4-104	C9	90625	10	2	72	6.27668
88	4-104	C9	90625	7	2	78	6.35672
88	4-104	C9	90625	6	2	86	6.45436
88	4-104	C9	Anso 77	7	2	22	5.09109
88	4-104	C9	Anso 77	6	2	22	5.09109
88	4-104	C9	Anso 77	5	2	31	5.43402
88	4-104	C9	Anso 77	2	2	32	5.46577
88	4-104	C9	Anso 77	7	2	37	5.61094
88	4-104	C9	Anso 77	4	2	41	5.7136
88	4-104	C9	Anso 77	7	2	57	6.04307
88	4-104	C9	Anso 77	7	2	58	6.06046
88	4-104	C9	Margot	2	2	8	4.07957
88	4-104	C9	Margot	1	2	11	4.39799
88	4-104	C9	Margot	4	2	14	4.63913
88	4-104	C9	Margot	3	2	16	4.77265
88	4-104	C9	Margot	4	2	16	4.77265
88	4-104	C9	Margot	1	2	17	4.83327
88	4-104	C9	Margot	5	2	26	5.25813
88	4-104	C9	Margot	4	2	27	5.29587
88	4-104	C9	Margot	5	2	36	5.58355
88	4-104	C9	Margot	7	2	53	5.97031
88	4-104	C9	PI 161375	5	2	33	5.49654
88	4-104	C9	PI 161375	6	2	44	5.78421
88	4-104	C9	PI 161375	9	2	47	5.85017
88	4-104	C9	Védrantais	4	2	25	5.21892
88	4-104	C9	Védrantais	10	2	45	5.80668
88	4-104	C9	Védrantais	10	2	67	6.20471
88	4-104	C9	Védrantais	8	2	77	6.34382
88	4-104	C9	Védrantais	9	2	77	6.34382
88	4-104	C9	Védrantais	8	2	89	6.48865
88	4-104	C9	Védrantais	9	2	97	6.57472
88	4-104	C9	Védrantais	8	2	116	6.7536
88	4-104	C9	Védrantais	9	2	121	6.7958
88	4-104	C9	Védrantais	9	3	101	7.61513
92	CEFEL	CUCU3	90625	4	2	61	6.11089
92	CEFEL	CUCU3	90625	8	2	65	6.1744
92	CEFEL	CUCU3	90625	6	2	77	6.34382
92	CEFEL	CUCU3	90625	7	2	79	6.36946
92	CEFEL	CUCU3	90625	4	2	83	6.41885
92	CEFEL	CUCU3	90625	4	2	88	6.47735
92	CEFEL	CUCU3	90625	5	2	89	6.48865
92	CEFEL	CUCU3	90625	9	2	94	6.54331
92	CEFEL	CUCU3	90625	9	2	98	6.58498
92	CEFEL	CUCU3	90625	8	2	104	6.6444
92	CEFEL	CUCU3	90625	7	2	104	6.6444
92	CEFEL	CUCU3	90625	10	2	107	6.67284
92	CEFEL	CUCU3	90625	6	2	114	6.73621
92	CEFEL	CUCU3	90625	9	2	115	6.74494
92	CEFEL	CUCU3	90625	10	2	123	6.81219
92	CEFEL	CUCU3	AM 51	0	1	27	4.29587
92	CEFEL	CUCU3	AM 51	0	2	10	4.30269
92	CEFEL	CUCU3	AM 51	2	2	17	4.83327
92	CEFEL	CUCU3	AM 51	4	2	19	4.94449
92	CEFEL	CUCU3	AM 51	1	2	22	5.09109
92	CEFEL	CUCU3	AM 51	5	2	23	5.13554
92	CEFEL	CUCU3	AM 51	1	2	28	5.33224
92	CEFEL	CUCU3	AM 51	2	2	30	5.40123
92	CEFEL	CUCU3	AM 51	2	2	30	5.40123
92	CEFEL	CUCU3	AM 51	3	2	33	5.49654
92	CEFEL	CUCU3	AM 51	3	2	33	5.49654
92	CEFEL	CUCU3	AM 51	4	2	55	6.00735
92	CEFEL	CUCU3	AM 51	3	2	55	6.00735
92	CEFEL	CUCU3	AM 51	3	2	68	6.21952
92	CEFEL	CUCU3	AM 51	3	2	72	6.27668
92	CEFEL	CUCU3	Margot	5	2	29	5.36733
92	CEFEL	CUCU3	Margot	6	2	34	5.52639
92	CEFEL	CUCU3	Margot	7	2	42	5.73769
92	CEFEL	CUCU3	Margot	2	2	43	5.76122
92	CEFEL	CUCU3	Margot	5	2	43	5.76122
92	CEFEL	CUCU3	Margot	5	2	45	5.80668
92	CEFEL	CUCU3	Margot	7	2	46	5.82866
92	CEFEL	CUCU3	Margot	6	2	46	5.82866
92	CEFEL	CUCU3	Margot	6	2	47	5.85017
92	CEFEL	CUCU3	Margot	6	2	48	5.87122
92	CEFEL	CUCU3	Margot	4	2	53	5.97031
92	CEFEL	CUCU3	Margot	5	2	55	6.00735
92	CEFEL	CUCU3	Margot	7	2	57	6.04307
92	CEFEL	CUCU3	Margot	5	2	70	6.24851
92	CEFEL	CUCU3	Margot	9	2	73	6.29047
92	CEFEL	CUCU3	PI 161375	6	2	26	5.25813
92	CEFEL	CUCU3	PI 161375	1	2	29	5.36733
92	CEFEL	CUCU3	PI 161375	0	2	29	5.36733
92	CEFEL	CUCU3	PI 161375	1	2	32	5.46577
92	CEFEL	CUCU3	PI 161375	6	2	34	5.52639
92	CEFEL	CUCU3	PI 161375	4	2	41	5.7136
92	CEFEL	CUCU3	PI 161375	1	2	43	5.76122
92	CEFEL	CUCU3	PI 161375	3	2	46	5.82866
92	CEFEL	CUCU3	PI 161375	3	2	51	5.93185
92	CEFEL	CUCU3	PI 161375	6	2	55	6.00735
92	CEFEL	CUCU3	PI 161375	7	2	59	6.07755
92	CEFEL	CUCU3	PI 161375	3	2	60	6.09436
92	CEFEL	CUCU3	PI 161375	5	2	82	6.40673
92	CEFEL	CUCU3	PI 161375	7	2	88	6.47735
92	CEFEL	CUCU3	Védrantais	3	2	80	6.38204
92	CEFEL	CUCU3	Védrantais	8	2	86	6.45436
92	CEFEL	CUCU3	Védrantais	6	2	98	6.58498
92	CEFEL	CUCU3	Védrantais	8	2	102	6.62498
92	CEFEL	CUCU3	Védrantais	4	2	106	6.66345
92	CEFEL	CUCU3	Védrantais	7	2	109	6.69136
92	CEFEL	CUCU3	Védrantais	8	2	110	6.70049
92	CEFEL	CUCU3	Védrantais	8	2	115	6.74494
92	CEFEL	CUCU3	Védrantais	7	2	119	6.77913
92	CEFEL	CUCU3	Védrantais	10	2	125	6.82832
92	CEFEL	CUCU3	Védrantais	8	2	131	6.8752
92	CEFEL	CUCU3	Védrantais	7	2	134	6.89785
92	CEFEL	CUCU3	Védrantais	8	2	145	6.97674
92	CEFEL	CUCU3	Védrantais	7	2	162	7.0876
92	CEFEL	CUCU3	Védrantais	9	2	187	7.23111
93	Gwada	GWD	90625	7	2	41	5.7136
93	Gwada	GWD	90625	5	2	50	5.91204
93	Gwada	GWD	90625	7	2	63	6.14315
93	Gwada	GWD	90625	6	2	68	6.21952
93	Gwada	GWD	90625	5	2	70	6.24851
93	Gwada	GWD	90625	6	2	74	6.30408
93	Gwada	GWD	90625	6	2	75	6.3175
93	Gwada	GWD	90625	5	2	76	6.33075
93	Gwada	GWD	90625	7	2	84	6.43083
93	Gwada	GWD	90625	7	2	86	6.45436
93	Gwada	GWD	90625	5	2	90	6.49982
93	Gwada	GWD	90625	7	2	90	6.49982
93	Gwada	GWD	90625	6	2	99	6.59513
93	Gwada	GWD	90625	7	2	109	6.69136
93	Gwada	GWD	90625	7	2	109	6.69136
93	Gwada	GWD	AM 51	2	2	6	3.79193
93	Gwada	GWD	AM 51	1	2	8	4.07957
93	Gwada	GWD	AM 51	1	2	11	4.39799
93	Gwada	GWD	AM 51	4	2	13	4.56503
93	Gwada	GWD	AM 51	3	2	19	4.94449
93	Gwada	GWD	AM 51	4	2	23	5.13554
93	Gwada	GWD	AM 51	2	2	24	5.1781
93	Gwada	GWD	AM 51	5	2	24	5.1781
93	Gwada	GWD	AM 51	3	2	27	5.29587
93	Gwada	GWD	AM 51	2	2	33	5.49654
93	Gwada	GWD	AM 51	4	2	33	5.49654
93	Gwada	GWD	AM 51	3	2	36	5.58355
93	Gwada	GWD	AM 51	2	2	38	5.63761
93	Gwada	GWD	AM 51	2	2	39	5.66359
93	Gwada	GWD	AM 51	4	2	47	5.85017
93	Gwada	GWD	Margot	3	2	18	4.89043
93	Gwada	GWD	Margot	6	2	27	5.29587
93	Gwada	GWD	Margot	5	2	28	5.33224
93	Gwada	GWD	Margot	4	2	29	5.36733
93	Gwada	GWD	Margot	4	2	38	5.63761
93	Gwada	GWD	Margot	4	2	40	5.6889
93	Gwada	GWD	Margot	6	2	49	5.89184
93	Gwada	GWD	Margot	4	2	50	5.91204
93	Gwada	GWD	Margot	6	2	51	5.93185
93	Gwada	GWD	Margot	7	2	53	5.97031
93	Gwada	GWD	Margot	7	2	60	6.09436
93	Gwada	GWD	Margot	5	2	62	6.12715
93	Gwada	GWD	Margot	10	2	64	6.1589
93	Gwada	GWD	Margot	5	2	67	6.20471
93	Gwada	GWD	Margot	5	2	79	6.36946
93	Gwada	GWD	PI 161375	3	2	26	5.25813
93	Gwada	GWD	PI 161375	2	2	26	5.25813
93	Gwada	GWD	PI 161375	1	2	29	5.36733
93	Gwada	GWD	PI 161375	1	2	36	5.58355
93	Gwada	GWD	PI 161375	2	2	38	5.63761
93	Gwada	GWD	PI 161375	2	2	39	5.66359
93	Gwada	GWD	PI 161375	5	2	41	5.7136
93	Gwada	GWD	PI 161375	3	2	49	5.89184
93	Gwada	GWD	PI 161375	3	2	51	5.93185
93	Gwada	GWD	PI 161375	4	2	55	6.00735
93	Gwada	GWD	PI 161375	4	2	59	6.07755
93	Gwada	GWD	PI 161375	10	2	59	6.07755
93	Gwada	GWD	PI 161375	6	2	65	6.1744
93	Gwada	GWD	PI 161375	9	2	91	6.51087
93	Gwada	GWD	Védrantais	1	2	25	5.21892
93	Gwada	GWD	Védrantais	6	2	55	6.00735
93	Gwada	GWD	Védrantais	8	2	58	6.06046
93	Gwada	GWD	Védrantais	6	2	74	6.30408
93	Gwada	GWD	Védrantais	10	2	85	6.44266
93	Gwada	GWD	Védrantais	6	2	94	6.54331
93	Gwada	GWD	Védrantais	7	2	98	6.58498
93	Gwada	GWD	Védrantais	5	2	103	6.63474
93	Gwada	GWD	Védrantais	9	2	106	6.66345
93	Gwada	GWD	Védrantais	6	2	111	6.70954
93	Gwada	GWD	Védrantais	6	2	115	6.74494
93	Gwada	GWD	Védrantais	6	2	119	6.77913
93	Gwada	GWD	Védrantais	6	2	126	6.83629
93	Gwada	GWD	Védrantais	10	2	133	6.89036
93	Gwada	GWD	Védrantais	6	2	141	6.94877
94	DR B	CUC6	90625	8	2	13	4.56503
94	DR B	CUC6	90625	7	2	18	4.89043
94	DR B	CUC6	90625	10	2	28	5.33224
94	DR B	CUC6	90625	10	2	30	5.40123
94	DR B	CUC6	90625	11	2	30	5.40123
94	DR B	CUC6	90625	9	2	31	5.43402
94	DR B	CUC6	90625	10	2	34	5.52639
94	DR B	CUC6	90625	10	2	58	6.06046
94	DR B	CUC6	90625	9	2	59	6.07755
94	DR B	CUC6	90625	7	2	72	6.27668
94	DR B	CUC6	90625	7	2	77	6.34382
94	DR B	CUC6	90625	8	2	79	6.36946
94	DR B	CUC6	90625	11	2	93	6.53261
94	DR B	CUC6	90625	9	2	104	6.6444
94	DR B	CUC6	90625	8	2	130	6.86754
94	DR B	CUC6	AM 51	7	2	29	5.36733
94	DR B	CUC6	AM 51	6	2	30	5.40123
94	DR B	CUC6	AM 51	4	2	32	5.46577
94	DR B	CUC6	AM 51	6	2	35	5.55538
94	DR B	CUC6	AM 51	6	2	40	5.6889
94	DR B	CUC6	AM 51	6	2	46	5.82866
94	DR B	CUC6	AM 51	5	2	49	5.89184
94	DR B	CUC6	AM 51	6	2	49	5.89184
94	DR B	CUC6	AM 51	5	2	58	6.06046
94	DR B	CUC6	AM 51	6	2	66	6.18967
94	DR B	CUC6	AM 51	6	2	66	6.18967
94	DR B	CUC6	AM 51	5	2	68	6.21952
94	DR B	CUC6	AM 51	10	2	84	6.43083
94	DR B	CUC6	AM 51	7	2	87	6.46592
94	DR B	CUC6	AM 51	5	2	87	6.46592
94	DR B	CUC6	Margot	5	0	74	4.30408
94	DR B	CUC6	Margot	5	2	34	5.52639
94	DR B	CUC6	Margot	5	2	41	5.7136
94	DR B	CUC6	Margot	9	2	54	5.989
94	DR B	CUC6	Margot	9	2	59	6.07755
94	DR B	CUC6	Margot	6	2	60	6.09436
94	DR B	CUC6	Margot	9	2	61	6.11089
94	DR B	CUC6	Margot	8	2	68	6.21952
94	DR B	CUC6	Margot	10	2	71	6.26269
94	DR B	CUC6	Margot	8	2	79	6.36946
94	DR B	CUC6	Margot	8	2	82	6.40673
94	DR B	CUC6	Margot	6	2	87	6.46592
94	DR B	CUC6	Margot	5	2	87	6.46592
94	DR B	CUC6	Margot	6	2	88	6.47735
94	DR B	CUC6	PI 161375	4	2	13	4.56503
94	DR B	CUC6	PI 161375	4	2	15	4.70812
94	DR B	CUC6	PI 161375	1	2	15	4.70812
94	DR B	CUC6	PI 161375	3	2	19	4.94449
94	DR B	CUC6	PI 161375	1	2	20	4.99578
94	DR B	CUC6	PI 161375	5	2	22	5.09109
94	DR B	CUC6	PI 161375	5	2	30	5.40123
94	DR B	CUC6	PI 161375	0	2	32	5.46577
94	DR B	CUC6	PI 161375	6	2	42	5.73769
94	DR B	CUC6	PI 161375	6	2	46	5.82866
94	DR B	CUC6	PI 161375	8	2	53	5.97031
94	DR B	CUC6	PI 161375	4	2	61	6.11089
94	DR B	CUC6	Védrantais	8	2	69	6.23412
94	DR B	CUC6	Védrantais	11	2	89	6.48865
94	DR B	CUC6	Védrantais	10	2	95	6.55389
94	DR B	CUC6	Védrantais	10	2	98	6.58498
94	DR B	CUC6	Védrantais	9	2	112	6.71851
94	DR B	CUC6	Védrantais	9	2	133	6.89036
94	DR B	CUC6	Védrantais	10	2	155	7.04343
94	DR B	CUC6	Védrantais	9	3	98	7.58498
94	DR B	CUC6	Védrantais	7	3	120	7.7875
94	DR B	CUC6	Védrantais	7	3	125	7.82832
94	DR B	CUC6	Védrantais	8	3	143	7.96285
94	DR B	CUC6	Védrantais	11	3	159	8.06891
94	DR B	CUC6	Védrantais	10	3	170	8.1358
94	DR B	CUC6	Védrantais	11	3	177	8.17616
94	DR B	CUC6	Védrantais	10	3	184	8.21494
95	NM1-lab	NM1	Canton	8	4	0	-2.90776
95	NM1-lab	NM1	Canton	10	3	39	6.66359
95	NM1-lab	NM1	Canton	10	4	25	7.21892
95	NM1-lab	NM1	Canton	9	4	25	7.21892
95	NM1-lab	NM1	Canton	8	4	33	7.49654
95	NM1-lab	NM1	Canton	7	5	28	8.33224
95	NM1-lab	NM1	Canton	10	5	29	8.36733
95	NM1-lab	NM1	Canton	8	5	30	8.40123
95	NM1-lab	NM1	Canton	9	5	32	8.46577
95	NM1-lab	NM1	Canton	9	5	35	8.55538
95	NM1-lab	NM1	Margot	1	1	0	-5.90776
95	NM1-lab	NM1	Margot	0	2	0	-4.90776
95	NM1-lab	NM1	Margot	2	2	0	-4.90776
95	NM1-lab	NM1	Margot	1	1	1	1.001
95	NM1-lab	NM1	Margot	2	2	1	2.001
95	NM1-lab	NM1	San Ildefonso	1	1	0	-5.90776
95	NM1-lab	NM1	San Ildefonso	1	1	0	-5.90776
95	NM1-lab	NM1	San Ildefonso	0	2	0	-4.90776
95	NM1-lab	NM1	San Ildefonso	0	2	0	-4.90776
95	NM1-lab	NM1	San Ildefonso	1	1	2	1.69365
95	NM1-lab	NM1	San Ildefonso	2	2	1	2.001
95	NM1-lab	NM1	San Ildefonso	1	2	1	2.001
95	NM1-lab	NM1	San Ildefonso	1	2	2	2.69365
95	NM1-lab	NM1	San Ildefonso	2	2	3	3.09895
95	NM1-lab	NM1	San Ildefonso	6	2	4	3.38654
95	NM1-lab	NM1	Védrantais	7	3	16	5.77265
95	NM1-lab	NM1	Védrantais	7	3	23	6.13554
95	NM1-lab	NM1	Védrantais	8	4	20	6.99578
95	NM1-lab	NM1	Védrantais	10	4	26	7.25813
95	NM1-lab	NM1	Védrantais	7	4	31	7.43402
96	NM1-lab	NM1	AM 51	0	1	0	-5.90776
96	NM1-lab	NM1	AM 51	2	1	2	1.69365
96	NM1-lab	NM1	AM 51	2	2	1	2.001
96	NM1-lab	NM1	AM 51	2	2	1	2.001
96	NM1-lab	NM1	AM 51	1	2	1	2.001
96	NM1-lab	NM1	AM 51	1	2	2	2.69365
96	NM1-lab	NM1	AM 51	3	2	4	3.38654
96	NM1-lab	NM1	AM 51	3	2	4	3.38654
96	NM1-lab	NM1	AM 51	4	2	4	3.38654
96	NM1-lab	NM1	AM 51	4	2	5	3.60964
96	NM1-lab	NM1	Margot	3	1	4	2.38654
96	NM1-lab	NM1	Margot	4	2	2	2.69365
96	NM1-lab	NM1	Margot	3	2	2	2.69365
96	NM1-lab	NM1	Margot	5	2	2	2.69365
96	NM1-lab	NM1	Margot	1	2	3	3.09895
96	NM1-lab	NM1	Margot	2	2	3	3.09895
96	NM1-lab	NM1	Margot	4	2	3	3.09895
96	NM1-lab	NM1	Margot	6	2	3	3.09895
96	NM1-lab	NM1	Védrantais	6	4	8	6.07957
96	NM1-lab	NM1	Védrantais	9	4	11	6.39799
96	NM1-lab	NM1	Védrantais	8	4	12	6.48499
96	NM1-lab	NM1	Védrantais	7	4	14	6.63913
96	NM1-lab	NM1	Védrantais	6	4	14	6.63913
96	NM1-lab	NM1	Védrantais	9	4	15	6.70812
96	NM1-lab	NM1	Védrantais	8	4	16	6.77265
96	NM1-lab	NM1	Védrantais	6	4	16	6.77265
100	NM1-lab	NM1	CANTON	3	2	4	3.38654
100	NM1-lab	NM1	CANTON	5	2	4	3.38654
100	NM1-lab	NM1	CANTON	6	2	8	4.07957
100	NM1-lab	NM1	CANTON	7	2	11	4.39799
100	NM1-lab	NM1	CANTON	6	2	12	4.48499
100	NM1-lab	NM1	CANTON	3	2	14	4.63913
100	NM1-lab	NM1	CANTON	7	2	39	5.66359
100	NM1-lab	NM1	CANTON	9	2	70	6.24851
100	NM1-lab	NM1	CANTON	9	2	73	6.29047
100	NM1-lab	NM1	CANTON	9	2	104	6.6444
100	NM1-lab	NM1	HSD 2455	3	2	5	3.60964
100	NM1-lab	NM1	HSD 2455	6	2	6	3.79193
100	NM1-lab	NM1	HSD 2455	7	2	6	3.79193
100	NM1-lab	NM1	HSD 2455	4	2	9	4.19734
100	NM1-lab	NM1	HSD 2455	6	2	9	4.19734
100	NM1-lab	NM1	HSD 2455	2	2	12	4.48499
100	NM1-lab	NM1	HSD 2455	10	2	25	5.21892
100	NM1-lab	NM1	HSD 2455	9	2	53	5.97031
100	NM1-lab	NM1	HSD 2455	9	2	55	6.00735
100	NM1-lab	NM1	HSD 2455	11	3	81	7.39446
100	NM1-lab	NM1	Margot	3	2	3	3.09895
100	NM1-lab	NM1	Margot	4	2	4	3.38654
100	NM1-lab	NM1	Margot	5	2	4	3.38654
100	NM1-lab	NM1	Margot	3	2	5	3.60964
100	NM1-lab	NM1	Margot	4	2	6	3.79193
100	NM1-lab	NM1	Margot	6	2	7	3.94605
100	NM1-lab	NM1	Margot	4	2	8	4.07957
100	NM1-lab	NM1	Margot	6	2	11	4.39799
100	NM1-lab	NM1	Margot	4	2	13	4.56503
100	NM1-lab	NM1	Margot	5	2	17	4.83327
100	NM1-lab	NM1	PI 482398	2	2	8	4.07957
100	NM1-lab	NM1	PI 482398	4	2	9	4.19734
100	NM1-lab	NM1	PI 482398	3	2	10	4.30269
100	NM1-lab	NM1	PI 482398	5	2	11	4.39799
100	NM1-lab	NM1	PI 482398	4	2	13	4.56503
100	NM1-lab	NM1	PI 482398	6	2	14	4.63913
100	NM1-lab	NM1	PI 482398	2	2	18	4.89043
100	NM1-lab	NM1	PI 482398	2	2	19	4.94449
100	NM1-lab	NM1	PI 482398	7	2	23	5.13554
100	NM1-lab	NM1	PI 482398	3	2	28	5.33224
100	NM1-lab	NM1	Védrantais	5	2	7	3.94605
100	NM1-lab	NM1	Védrantais	7	2	22	5.09109
100	NM1-lab	NM1	Védrantais	3	2	35	5.55538
100	NM1-lab	NM1	Védrantais	10	2	70	6.24851
100	NM1-lab	NM1	Védrantais	7	2	84	6.43083
100	NM1-lab	NM1	Védrantais	9	2	91	6.51087
100	NM1-lab	NM1	Védrantais	8	2	97	6.57472
100	NM1-lab	NM1	Védrantais	8	2	105	6.65397
100	NM1-lab	NM1	Védrantais	11	2	117	6.76218
100	NM1-lab	NM1	Védrantais	11	2	134	6.89785
101	NM1-lab	NM1	90625	0	2	0	-4.90776
101	NM1-lab	NM1	90625	0	2	0	-4.90776
101	NM1-lab	NM1	90625	0	2	0	-4.90776
101	NM1-lab	NM1	90625	1	2	1	2.001
101	NM1-lab	NM1	90625	1	2	1	2.001
101	NM1-lab	NM1	90625	1	2	1	2.001
101	NM1-lab	NM1	90625	3	2	3	3.09895
101	NM1-lab	NM1	90625	2	2	3	3.09895
101	NM1-lab	NM1	90625	2	2	6	3.79193
101	NM1-lab	NM1	90625	2	2	9	4.19734
101	NM1-lab	NM1	Anso 77	3	2	1	2.001
101	NM1-lab	NM1	Anso 77	0	2	5	3.60964
101	NM1-lab	NM1	Anso 77	2	2	5	3.60964
101	NM1-lab	NM1	Anso 77	3	2	6	3.79193
101	NM1-lab	NM1	Anso 77	3	2	7	3.94605
101	NM1-lab	NM1	Anso 77	1	2	7	3.94605
101	NM1-lab	NM1	Anso 77	4	2	10	4.30269
101	NM1-lab	NM1	Anso 77	3	2	13	4.56503
101	NM1-lab	NM1	Anso 77	0	2	18	4.89043
101	NM1-lab	NM1	Anso 77	5	2	23	5.13554
101	NM1-lab	NM1	Margot	2	2	1	2.001
101	NM1-lab	NM1	Margot	3	2	2	2.69365
101	NM1-lab	NM1	Margot	7	2	3	3.09895
101	NM1-lab	NM1	Margot	3	2	4	3.38654
101	NM1-lab	NM1	Margot	1	2	5	3.60964
101	NM1-lab	NM1	Margot	1	2	5	3.60964
101	NM1-lab	NM1	Margot	2	2	7	3.94605
101	NM1-lab	NM1	Margot	3	2	8	4.07957
101	NM1-lab	NM1	Margot	4	2	9	4.19734
101	NM1-lab	NM1	Margot	3	2	14	4.63913
101	NM1-lab	NM1	PI 161375	0	2	0	-4.90776
101	NM1-lab	NM1	PI 161375	0	2	1	2.001
101	NM1-lab	NM1	PI 161375	5	2	2	2.69365
101	NM1-lab	NM1	PI 161375	1	2	3	3.09895
101	NM1-lab	NM1	PI 161375	3	2	4	3.38654
101	NM1-lab	NM1	PI 161375	3	2	5	3.60964
101	NM1-lab	NM1	PI 161375	6	2	7	3.94605
101	NM1-lab	NM1	PI 161375	2	2	9	4.19734
101	NM1-lab	NM1	PI 161375	6	2	13	4.56503
101	NM1-lab	NM1	Védrantais	8	2	20	4.99578
101	NM1-lab	NM1	Védrantais	10	2	79	6.36946
101	NM1-lab	NM1	Védrantais	8	2	95	6.55389
101	NM1-lab	NM1	Védrantais	11	2	107	6.67284
101	NM1-lab	NM1	Védrantais	10	2	113	6.7274
101	NM1-lab	NM1	Védrantais	10	2	114	6.73621
101	NM1-lab	NM1	Védrantais	9	2	122	6.80403
101	NM1-lab	NM1	Védrantais	9	2	126	6.83629
101	NM1-lab	NM1	Védrantais	10	2	148	6.99722
101	NM1-lab	NM1	Védrantais	10	2	163	7.09376
104	NM1-lab	NM1	90625	0	2	0	-4.90776
104	NM1-lab	NM1	90625	0	2	0	-4.90776
104	NM1-lab	NM1	90625	0	2	0	-4.90776
104	NM1-lab	NM1	90625	0	2	0	-4.90776
104	NM1-lab	NM1	90625	0	2	0	-4.90776
104	NM1-lab	NM1	90625	0	2	0	-4.90776
104	NM1-lab	NM1	90625	0	2	0	-4.90776
104	NM1-lab	NM1	90625	0	2	1	2.001
104	NM1-lab	NM1	90625	0	2	1	2.001
104	NM1-lab	NM1	90625	0	2	2	2.69365
104	NM1-lab	NM1	Anso 77	2	2	0	-4.90776
104	NM1-lab	NM1	Anso 77	4	2	0	-4.90776
104	NM1-lab	NM1	Anso 77	3	2	0	-4.90776
104	NM1-lab	NM1	Anso 77	0	2	0	-4.90776
104	NM1-lab	NM1	Anso 77	1	2	1	2.001
104	NM1-lab	NM1	Anso 77	3	2	1	2.001
104	NM1-lab	NM1	Anso 77	7	2	3	3.09895
104	NM1-lab	NM1	Anso 77	5	2	3	3.09895
104	NM1-lab	NM1	Anso 77	3	2	3	3.09895
104	NM1-lab	NM1	Anso 77	8	2	7	3.94605
104	NM1-lab	NM1	Margot	3	2	0	-4.90776
104	NM1-lab	NM1	Margot	0	2	0	-4.90776
104	NM1-lab	NM1	Margot	1	2	1	2.001
104	NM1-lab	NM1	Margot	1	2	1	2.001
104	NM1-lab	NM1	Margot	1	2	1	2.001
104	NM1-lab	NM1	Margot	0	2	1	2.001
104	NM1-lab	NM1	Margot	0	2	1	2.001
104	NM1-lab	NM1	Margot	4	2	2	2.69365
104	NM1-lab	NM1	Margot	0	2	3	3.09895
104	NM1-lab	NM1	Margot	1	2	6	3.79193
104	NM1-lab	NM1	PI 161375	0	2	1	2.001
104	NM1-lab	NM1	PI 161375	4	2	3	3.09895
104	NM1-lab	NM1	PI 161375	2	2	4	3.38654
104	NM1-lab	NM1	PI 161375	6	2	4	3.38654
104	NM1-lab	NM1	PI 161375	3	2	4	3.38654
104	NM1-lab	NM1	PI 161375	2	2	5	3.60964
104	NM1-lab	NM1	PI 161375	1	2	5	3.60964
104	NM1-lab	NM1	PI 161375	2	2	5	3.60964
104	NM1-lab	NM1	PI 161375	2	2	6	3.79193
104	NM1-lab	NM1	PI 161375	7	3	3	4.09895
104	NM1-lab	NM1	Védrantais	7	6	31	9.43402
104	NM1-lab	NM1	Védrantais	8	6	36	9.58355
104	NM1-lab	NM1	Védrantais	8	6	41	9.7136
104	NM1-lab	NM1	Védrantais	8	6	43	9.76122
104	NM1-lab	NM1	Védrantais	9	6	48	9.87122
104	NM1-lab	NM1	Védrantais	9	6	54	9.989
104	NM1-lab	NM1	Védrantais	6	6	59	10.0776
104	NM1-lab	NM1	Védrantais	8	6	62	10.1272
104	NM1-lab	NM1	Védrantais	8	6	73	10.2905
104	NM1-lab	NM1	Védrantais	5	6	83	10.4189
105	NM1-lab	NM1	90625	1	2	0	-4.90776
105	NM1-lab	NM1	90625	1	2	2	2.69365
105	NM1-lab	NM1	90625	1	2	4	3.38654
105	NM1-lab	NM1	90625	1	2	4	3.38654
105	NM1-lab	NM1	90625	1	2	4	3.38654
105	NM1-lab	NM1	90625	1	2	5	3.60964
105	NM1-lab	NM1	90625	1	2	6	3.79193
105	NM1-lab	NM1	90625	0	2	9	4.19734
105	NM1-lab	NM1	90625	1	2	11	4.39799
105	NM1-lab	NM1	90625	0	2	11	4.39799
105	NM1-lab	NM1	Anso 77	2	2	7	3.94605
105	NM1-lab	NM1	Anso 77	2	2	11	4.39799
105	NM1-lab	NM1	Anso 77	1	2	14	4.63913
105	NM1-lab	NM1	Anso 77	4	2	16	4.77265
105	NM1-lab	NM1	Anso 77	0	2	16	4.77265
105	NM1-lab	NM1	Anso 77	4	2	17	4.83327
105	NM1-lab	NM1	Anso 77	3	2	21	5.04457
105	NM1-lab	NM1	Anso 77	3	2	21	5.04457
105	NM1-lab	NM1	Anso 77	3	2	34	5.52639
105	NM1-lab	NM1	Anso 77	2	2	37	5.61094
105	NM1-lab	NM1	Margot	4	2	2	2.69365
105	NM1-lab	NM1	Margot	4	2	3	3.09895
105	NM1-lab	NM1	Margot	1	2	5	3.60964
105	NM1-lab	NM1	Margot	3	2	5	3.60964
105	NM1-lab	NM1	Margot	1	2	6	3.79193
105	NM1-lab	NM1	Margot	0	2	7	3.94605
105	NM1-lab	NM1	Margot	1	2	9	4.19734
105	NM1-lab	NM1	Margot	2	2	11	4.39799
105	NM1-lab	NM1	Margot	7	2	22	5.09109
105	NM1-lab	NM1	Margot	4	2	25	5.21892
105	NM1-lab	NM1	PI 161375	3	2	4	3.38654
105	NM1-lab	NM1	PI 161375	0	2	4	3.38654
105	NM1-lab	NM1	PI 161375	0	2	5	3.60964
105	NM1-lab	NM1	PI 161375	1	2	6	3.79193
105	NM1-lab	NM1	PI 161375	3	2	7	3.94605
105	NM1-lab	NM1	PI 161375	1	2	8	4.07957
105	NM1-lab	NM1	PI 161375	1	2	8	4.07957
105	NM1-lab	NM1	PI 161375	3	2	18	4.89043
105	NM1-lab	NM1	Védrantais	7	3	116	7.7536
105	NM1-lab	NM1	Védrantais	8	3	118	7.77069
105	NM1-lab	NM1	Védrantais	9	3	139	7.93448
105	NM1-lab	NM1	Védrantais	10	3	164	8.09987
105	NM1-lab	NM1	Védrantais	10	3	170	8.1358
105	NM1-lab	NM1	Védrantais	9	3	172	8.1475
105	NM1-lab	NM1	Védrantais	7	3	176	8.17049
105	NM1-lab	NM1	Védrantais	9	3	179	8.18739
105	NM1-lab	NM1	Védrantais	8	3	182	8.20401
105	NM1-lab	NM1	Védrantais	12	3	192	8.2575
110	NM1-lab	NM1	Margot	3	2	3	3.09895
110	NM1-lab	NM1	Margot	2	2	4	3.38654
110	NM1-lab	NM1	Margot	2	2	4	3.38654
110	NM1-lab	NM1	Margot	3	2	5	3.60964
110	NM1-lab	NM1	Margot	3	2	5	3.60964
110	NM1-lab	NM1	Margot	4	2	6	3.79193
110	NM1-lab	NM1	Margot	0	2	7	3.94605
110	NM1-lab	NM1	Margot	2	2	8	4.07957
110	NM1-lab	NM1	Margot	3	2	9	4.19734
110	NM1-lab	NM1	Margot	3	2	11	4.39799
110	NM1-lab	NM1	PI 161375	1	2	2	2.69365
110	NM1-lab	NM1	PI 161375	1	2	2	2.69365
110	NM1-lab	NM1	PI 161375	0	2	2	2.69365
110	NM1-lab	NM1	PI 161375	2	2	3	3.09895
110	NM1-lab	NM1	PI 161375	2	2	5	3.60964
110	NM1-lab	NM1	PI 161375	0	2	5	3.60964
110	NM1-lab	NM1	PI 161375	1	2	8	4.07957
110	NM1-lab	NM1	PI 161375	1	2	11	4.39799
110	NM1-lab	NM1	PI 161375	3	2	13	4.56503
110	NM1-lab	NM1	PI 161375	6	2	22	5.09109
110	NM1-lab	NM1	Smith Perfect	3	2	36	5.58355
110	NM1-lab	NM1	Smith Perfect	6	2	109	6.69136
110	NM1-lab	NM1	Smith Perfect	6	2	119	6.77913
110	NM1-lab	NM1	Smith Perfect	10	2	178	7.18179
110	NM1-lab	NM1	Smith Perfect	10	2	193	7.2627
110	NM1-lab	NM1	Smith Perfect	8	3	114	7.73621
110	NM1-lab	NM1	Smith Perfect	9	3	117	7.76218
110	NM1-lab	NM1	Smith Perfect	9	3	157	8.05625
110	NM1-lab	NM1	Smith Perfect	9	3	171	8.14167
110	NM1-lab	NM1	Smith Perfect	8	3	190	8.24703
110	NM1-lab	NM1	Védrantais	7	2	81	6.39446
110	NM1-lab	NM1	Védrantais	5	2	105	6.65397
110	NM1-lab	NM1	Védrantais	8	2	106	6.66345
110	NM1-lab	NM1	Védrantais	9	2	107	6.67284
110	NM1-lab	NM1	Védrantais	10	2	131	6.8752
110	NM1-lab	NM1	Védrantais	7	2	144	6.96982
110	NM1-lab	NM1	Védrantais	9	2	216	7.37528
110	NM1-lab	NM1	Védrantais	8	3	165	8.10595
110	NM1-lab	NM1	Védrantais	9	3	184	8.21494
110	NM1-lab	NM1	Védrantais	11	3	205	8.32301
111	Gwada	GWD	AM 51	5	2	12	4.48499
111	Gwada	GWD	AM 51	4	2	12	4.48499
111	Gwada	GWD	AM 51	1	2	13	4.56503
111	Gwada	GWD	AM 51	3	2	14	4.63913
111	Gwada	GWD	AM 51	2	2	18	4.89043
111	Gwada	GWD	AM 51	3	2	26	5.25813
111	Gwada	GWD	AM 51	3	2	39	5.66359
111	Gwada	GWD	AM 51	4	2	45	5.80668
111	Gwada	GWD	AM 51	3	2	58	6.06046
111	Gwada	GWD	AM 51	6	2	60	6.09436
111	Gwada	GWD	Canton	3	2	5	3.60964
111	Gwada	GWD	Canton	6	2	8	4.07957
111	Gwada	GWD	Canton	2	2	11	4.39799
111	Gwada	GWD	Canton	6	2	12	4.48499
111	Gwada	GWD	Canton	5	2	13	4.56503
111	Gwada	GWD	Canton	4	2	16	4.77265
111	Gwada	GWD	Canton	6	2	24	5.1781
111	Gwada	GWD	Canton	6	2	30	5.40123
111	Gwada	GWD	Canton	3	2	32	5.46577
111	Gwada	GWD	Canton	7	2	69	6.23412
111	Gwada	GWD	HSD 2455	2	2	7	3.94605
111	Gwada	GWD	HSD 2455	5	2	9	4.19734
111	Gwada	GWD	HSD 2455	3	2	13	4.56503
111	Gwada	GWD	HSD 2455	4	2	16	4.77265
111	Gwada	GWD	HSD 2455	2	2	26	5.25813
111	Gwada	GWD	HSD 2455	2	2	29	5.36733
111	Gwada	GWD	HSD 2455	2	2	33	5.49654
111	Gwada	GWD	HSD 2455	5	2	91	6.51087
111	Gwada	GWD	HSD 2455	8	2	106	6.66345
111	Gwada	GWD	HSD 2455	5	2	108	6.68214
111	Gwada	GWD	Margot	4	2	16	4.77265
111	Gwada	GWD	Margot	5	2	27	5.29587
111	Gwada	GWD	Margot	2	2	28	5.33224
111	Gwada	GWD	Margot	5	2	30	5.40123
111	Gwada	GWD	Margot	4	2	32	5.46577
111	Gwada	GWD	Margot	5	2	35	5.55538
111	Gwada	GWD	Margot	4	2	36	5.58355
111	Gwada	GWD	Margot	4	2	39	5.66359
111	Gwada	GWD	Margot	4	2	41	5.7136
111	Gwada	GWD	Margot	6	2	51	5.93185
111	Gwada	GWD	Margot	7	2	55	6.00735
111	Gwada	GWD	Margot	5	2	92	6.5218
111	Gwada	GWD	PI 482398	0	2	0	-4.90776
111	Gwada	GWD	PI 482398	0	2	3	3.09895
111	Gwada	GWD	PI 482398	3	2	6	3.79193
111	Gwada	GWD	PI 482398	1	2	9	4.19734
111	Gwada	GWD	PI 482398	2	2	9	4.19734
111	Gwada	GWD	PI 482398	2	2	11	4.39799
111	Gwada	GWD	PI 482398	1	2	13	4.56503
111	Gwada	GWD	PI 482398	0	2	15	4.70812
111	Gwada	GWD	PI 482398	1	2	15	4.70812
111	Gwada	GWD	PI 482398	2	2	18	4.89043
111	Gwada	GWD	San Ildefonso	2	2	4	3.38654
111	Gwada	GWD	San Ildefonso	0	2	5	3.60964
111	Gwada	GWD	San Ildefonso	4	2	14	4.63913
111	Gwada	GWD	San Ildefonso	3	2	15	4.70812
111	Gwada	GWD	San Ildefonso	3	2	20	4.99578
111	Gwada	GWD	San Ildefonso	7	2	33	5.49654
111	Gwada	GWD	San Ildefonso	3	2	37	5.61094
111	Gwada	GWD	San Ildefonso	7	2	73	6.29047
111	Gwada	GWD	San Ildefonso	8	2	83	6.41885
111	Gwada	GWD	Védrantais	5	2	53	5.97031
111	Gwada	GWD	Védrantais	7	2	61	6.11089
111	Gwada	GWD	Védrantais	4	2	73	6.29047
111	Gwada	GWD	Védrantais	8	2	75	6.3175
111	Gwada	GWD	Védrantais	5	2	83	6.41885
111	Gwada	GWD	Védrantais	6	2	85	6.44266
111	Gwada	GWD	Védrantais	7	2	85	6.44266
111	Gwada	GWD	Védrantais	8	2	90	6.49982
111	Gwada	GWD	Védrantais	7	2	97	6.57472
111	Gwada	GWD	Védrantais	7	2	115	6.74494
111	Gwada	GWD	Védrantais	9	2	117	6.76218
112	Gwada	GWD	90625	5	2	18	4.89043
112	Gwada	GWD	90625	3	2	28	5.33224
112	Gwada	GWD	90625	5	2	48	5.87122
112	Gwada	GWD	90625	7	2	80	6.38204
112	Gwada	GWD	90625	7	2	84	6.43083
112	Gwada	GWD	90625	7	2	85	6.44266
112	Gwada	GWD	90625	2	2	87	6.46592
112	Gwada	GWD	90625	4	2	97	6.57472
112	Gwada	GWD	90625	10	2	102	6.62498
112	Gwada	GWD	90625	5	2	103	6.63474
112	Gwada	GWD	90625	6	2	109	6.69136
112	Gwada	GWD	90625	6	2	111	6.70954
112	Gwada	GWD	90625	4	2	126	6.83629
112	Gwada	GWD	Anso 77	6	2	32	5.46577
112	Gwada	GWD	Anso 77	4	2	34	5.52639
112	Gwada	GWD	Anso 77	2	2	37	5.61094
112	Gwada	GWD	Anso 77	7	2	41	5.7136
112	Gwada	GWD	Anso 77	9	2	42	5.73769
112	Gwada	GWD	Anso 77	7	2	47	5.85017
112	Gwada	GWD	Anso 77	8	2	47	5.85017
112	Gwada	GWD	Anso 77	6	2	48	5.87122
112	Gwada	GWD	Anso 77	5	2	50	5.91204
112	Gwada	GWD	Anso 77	4	2	51	5.93185
112	Gwada	GWD	Anso 77	4	2	53	5.97031
112	Gwada	GWD	Anso 77	5	2	56	6.02537
112	Gwada	GWD	Anso 77	7	2	71	6.26269
112	Gwada	GWD	Margot	6	2	17	4.83327
112	Gwada	GWD	Margot	2	2	25	5.21892
112	Gwada	GWD	Margot	3	2	27	5.29587
112	Gwada	GWD	Margot	3	2	28	5.33224
112	Gwada	GWD	Margot	5	2	33	5.49654
112	Gwada	GWD	Margot	8	2	36	5.58355
112	Gwada	GWD	Margot	3	2	46	5.82866
112	Gwada	GWD	Margot	5	2	55	6.00735
112	Gwada	GWD	Margot	9	2	55	6.00735
112	Gwada	GWD	Margot	10	2	59	6.07755
112	Gwada	GWD	Margot	8	2	61	6.11089
112	Gwada	GWD	Margot	5	2	64	6.1589
112	Gwada	GWD	Margot	8	2	64	6.1589
112	Gwada	GWD	Margot	8	2	79	6.36946
112	Gwada	GWD	PI 164723	5	2	32	5.46577
112	Gwada	GWD	PI 164723	5	2	56	6.02537
112	Gwada	GWD	PI 164723	4	2	70	6.24851
112	Gwada	GWD	PI 164723	8	2	92	6.5218
112	Gwada	GWD	PI 164723	7	2	94	6.54331
112	Gwada	GWD	PI 164723	6	2	95	6.55389
112	Gwada	GWD	PI 164723	8	2	101	6.61513
112	Gwada	GWD	PI 164723	6	2	104	6.6444
112	Gwada	GWD	PI 164723	6	2	105	6.65397
112	Gwada	GWD	PI 164723	8	2	113	6.7274
112	Gwada	GWD	PI 164723	7	2	137	6.91999
112	Gwada	GWD	PI 164723	7	2	146	6.98361
112	Gwada	GWD	PI 164723	5	2	158	7.0626
112	Gwada	GWD	PI 224770	7	2	70	6.24851
112	Gwada	GWD	PI 224770	5	2	82	6.40673
112	Gwada	GWD	PI 224770	4	2	86	6.45436
112	Gwada	GWD	PI 224770	4	2	88	6.47735
112	Gwada	GWD	PI 224770	9	2	91	6.51087
112	Gwada	GWD	PI 224770	5	2	94	6.54331
112	Gwada	GWD	PI 224770	8	2	96	6.56436
112	Gwada	GWD	PI 224770	7	2	96	6.56436
112	Gwada	GWD	PI 224770	7	2	98	6.58498
112	Gwada	GWD	PI 224770	4	2	110	6.70049
112	Gwada	GWD	PI 224770	8	2	111	6.70954
112	Gwada	GWD	PI 224770	5	2	116	6.7536
112	Gwada	GWD	PI 224770	5	2	131	6.8752
112	Gwada	GWD	Smith Perfect	4	2	7	3.94605
112	Gwada	GWD	Smith Perfect	3	2	9	4.19734
112	Gwada	GWD	Smith Perfect	2	2	16	4.77265
112	Gwada	GWD	Smith Perfect	2	2	19	4.94449
112	Gwada	GWD	Smith Perfect	2	2	20	4.99578
112	Gwada	GWD	Smith Perfect	4	2	21	5.04457
112	Gwada	GWD	Smith Perfect	3	2	24	5.1781
112	Gwada	GWD	Smith Perfect	4	2	26	5.25813
112	Gwada	GWD	Smith Perfect	3	2	33	5.49654
112	Gwada	GWD	Smith Perfect	6	2	34	5.52639
112	Gwada	GWD	Smith Perfect	0	2	36	5.58355
112	Gwada	GWD	Smith Perfect	3	2	36	5.58355
112	Gwada	GWD	Smith Perfect	5	2	48	5.87122
112	Gwada	GWD	Védrantais	8	2	67	6.20471
112	Gwada	GWD	Védrantais	4	2	77	6.34382
112	Gwada	GWD	Védrantais	3	2	87	6.46592
112	Gwada	GWD	Védrantais	8	2	93	6.53261
112	Gwada	GWD	Védrantais	11	2	101	6.61513
112	Gwada	GWD	Védrantais	6	2	106	6.66345
112	Gwada	GWD	Védrantais	9	2	119	6.77913
112	Gwada	GWD	Védrantais	5	2	120	6.7875
112	Gwada	GWD	Védrantais	8	2	125	6.82832
112	Gwada	GWD	Védrantais	10	2	135	6.90528
112	Gwada	GWD	Védrantais	6	2	147	6.99044
112	Gwada	GWD	Védrantais	11	2	157	7.05625
112	Gwada	GWD	Védrantais	3	2	160	7.07518
112	Gwada	GWD	Védrantais	8	2	163	7.09376
112	Gwada	GWD	Védrantais	7	2	175	7.16479
113	CEFEL	CUCU3	AM 51	0	1	9	3.19734
113	CEFEL	CUCU3	AM 51	0	2	7	3.94605
113	CEFEL	CUCU3	AM 51	2	2	12	4.48499
113	CEFEL	CUCU3	AM 51	3	2	14	4.63913
113	CEFEL	CUCU3	AM 51	1	2	14	4.63913
113	CEFEL	CUCU3	AM 51	4	2	15	4.70812
113	CEFEL	CUCU3	AM 51	3	2	19	4.94449
113	CEFEL	CUCU3	AM 51	3	2	24	5.1781
113	CEFEL	CUCU3	AM 51	3	2	25	5.21892
113	CEFEL	CUCU3	AM 51	5	2	28	5.33224
113	CEFEL	CUCU3	Canton	2	2	13	4.56503
113	CEFEL	CUCU3	Canton	0	2	13	4.56503
113	CEFEL	CUCU3	Canton	3	2	14	4.63913
113	CEFEL	CUCU3	Canton	3	2	15	4.70812
113	CEFEL	CUCU3	Canton	3	2	16	4.77265
113	CEFEL	CUCU3	Canton	3	2	19	4.94449
113	CEFEL	CUCU3	Canton	4	2	20	4.99578
113	CEFEL	CUCU3	Canton	2	2	23	5.13554
113	CEFEL	CUCU3	Canton	7	2	28	5.33224
113	CEFEL	CUCU3	Canton	6	2	39	5.66359
113	CEFEL	CUCU3	HSD 2455	1	2	8	4.07957
113	CEFEL	CUCU3	HSD 2455	3	2	8	4.07957
113	CEFEL	CUCU3	HSD 2455	0	2	13	4.56503
113	CEFEL	CUCU3	HSD 2455	2	2	16	4.77265
113	CEFEL	CUCU3	HSD 2455	2	2	17	4.83327
113	CEFEL	CUCU3	HSD 2455	1	2	20	4.99578
113	CEFEL	CUCU3	HSD 2455	3	2	21	5.04457
113	CEFEL	CUCU3	HSD 2455	3	2	27	5.29587
113	CEFEL	CUCU3	HSD 2455	3	2	31	5.43402
113	CEFEL	CUCU3	HSD 2455	5	3	21	6.04457
113	CEFEL	CUCU3	Margot	3	2	15	4.70812
113	CEFEL	CUCU3	Margot	1	2	18	4.89043
113	CEFEL	CUCU3	Margot	2	2	22	5.09109
113	CEFEL	CUCU3	Margot	4	2	23	5.13554
113	CEFEL	CUCU3	Margot	2	2	27	5.29587
113	CEFEL	CUCU3	Margot	2	2	28	5.33224
113	CEFEL	CUCU3	Margot	3	2	28	5.33224
113	CEFEL	CUCU3	Margot	3	2	28	5.33224
113	CEFEL	CUCU3	Margot	2	2	30	5.40123
113	CEFEL	CUCU3	Margot	5	2	32	5.46577
113	CEFEL	CUCU3	Margot	4	2	33	5.49654
113	CEFEL	CUCU3	Margot	2	2	36	5.58355
113	CEFEL	CUCU3	Margot	3	2	39	5.66359
113	CEFEL	CUCU3	Margot	3	2	44	5.78421
113	CEFEL	CUCU3	Margot	6	3	36	6.58355
113	CEFEL	CUCU3	PI 482398	0	1	0	-5.90776
113	CEFEL	CUCU3	PI 482398	2	2	1	2.001
113	CEFEL	CUCU3	PI 482398	1	2	1	2.001
113	CEFEL	CUCU3	PI 482398	0	2	3	3.09895
113	CEFEL	CUCU3	PI 482398	0	2	3	3.09895
113	CEFEL	CUCU3	PI 482398	2	2	4	3.38654
113	CEFEL	CUCU3	PI 482398	1	2	6	3.79193
113	CEFEL	CUCU3	PI 482398	0	2	6	3.79193
113	CEFEL	CUCU3	PI 482398	2	2	7	3.94605
113	CEFEL	CUCU3	PI 482398	1	2	11	4.39799
113	CEFEL	CUCU3	San Ildefonso	3	2	15	4.70812
113	CEFEL	CUCU3	San Ildefonso	3	2	19	4.94449
113	CEFEL	CUCU3	San Ildefonso	4	2	26	5.25813
113	CEFEL	CUCU3	San Ildefonso	2	2	28	5.33224
113	CEFEL	CUCU3	San Ildefonso	2	2	29	5.36733
113	CEFEL	CUCU3	San Ildefonso	1	3	11	5.39799
113	CEFEL	CUCU3	San Ildefonso	2	2	38	5.63761
113	CEFEL	CUCU3	San Ildefonso	3	2	44	5.78421
113	CEFEL	CUCU3	San Ildefonso	3	3	30	6.40123
113	CEFEL	CUCU3	San Ildefonso	3	4	27	7.29587
113	CEFEL	CUCU3	Védrantais	6	2	49	5.89184
113	CEFEL	CUCU3	Védrantais	5	3	51	6.93185
113	CEFEL	CUCU3	Védrantais	4	3	53	6.97031
113	CEFEL	CUCU3	Védrantais	2	3	57	7.04307
113	CEFEL	CUCU3	Védrantais	5	3	61	7.11089
113	CEFEL	CUCU3	Védrantais	3	3	64	7.1589
113	CEFEL	CUCU3	Védrantais	4	4	45	7.80668
113	CEFEL	CUCU3	Védrantais	7	4	47	7.85017
113	CEFEL	CUCU3	Védrantais	5	4	50	7.91204
113	CEFEL	CUCU3	Védrantais	8	4	55	8.00735
113	CEFEL	CUCU3	Védrantais	6	4	86	8.45436
113	CEFEL	CUCU3	Védrantais	6	5	72	9.27668
113	CEFEL	CUCU3	Védrantais	4	5	78	9.35672
113	CEFEL	CUCU3	Védrantais	6	6	51	9.93185
113	CEFEL	CUCU3	Védrantais	7	6	67	10.2047
114	CEFEL	CUCU3	90625	4	2	49	5.89184
114	CEFEL	CUCU3	90625	1	4	19	6.94449
114	CEFEL	CUCU3	90625	3	4	21	7.04457
114	CEFEL	CUCU3	90625	5	4	27	7.29587
114	CEFEL	CUCU3	90625	4	4	65	8.1744
114	CEFEL	CUCU3	90625	7	4	68	8.21952
114	CEFEL	CUCU3	90625	7	4	70	8.24851
114	CEFEL	CUCU3	90625	8	4	75	8.3175
114	CEFEL	CUCU3	90625	4	4	79	8.36946
114	CEFEL	CUCU3	90625	8	4	104	8.6444
114	CEFEL	CUCU3	Anso 77	0	1	0	-5.90776
114	CEFEL	CUCU3	Anso 77	1	1	3	2.09895
114	CEFEL	CUCU3	Anso 77	0	1	4	2.38654
114	CEFEL	CUCU3	Anso 77	0	1	6	2.79193
114	CEFEL	CUCU3	Anso 77	0	1	10	3.30269
114	CEFEL	CUCU3	Anso 77	0	2	8	4.07957
114	CEFEL	CUCU3	Anso 77	4	1	22	4.09109
114	CEFEL	CUCU3	Anso 77	3	2	9	4.19734
114	CEFEL	CUCU3	Anso 77	0	2	14	4.63913
114	CEFEL	CUCU3	Anso 77	0	6	9	8.19734
114	NM1-lab	NM1	Margot	0	2	1	2.001
114	NM1-lab	NM1	Margot	0	2	1	2.001
114	NM1-lab	NM1	Margot	0	2	1	2.001
114	NM1-lab	NM1	Margot	0	2	2	2.69365
114	NM1-lab	NM1	Margot	0	2	2	2.69365
114	NM1-lab	NM1	Margot	0	2	2	2.69365
114	NM1-lab	NM1	Margot	0	2	3	3.09895
114	NM1-lab	NM1	Margot	3	2	3	3.09895
114	NM1-lab	NM1	Margot	1	2	4	3.38654
114	CEFEL	CUCU3	Margot	0	2	7	3.94605
114	CEFEL	CUCU3	Margot	5	2	8	4.07957
114	CEFEL	CUCU3	Margot	2	1	22	4.09109
114	CEFEL	CUCU3	Margot	2	2	9	4.19734
114	CEFEL	CUCU3	Margot	2	2	10	4.30269
114	CEFEL	CUCU3	Margot	2	2	10	4.30269
114	CEFEL	CUCU3	Margot	2	1	30	4.40123
114	CEFEL	CUCU3	Margot	3	2	12	4.48499
114	CEFEL	CUCU3	Margot	6	2	15	4.70812
114	CEFEL	CUCU3	Margot	4	2	16	4.77265
114	CEFEL	CUCU3	Margot	0	2	17	4.83327
114	CEFEL	CUCU3	Margot	6	2	19	4.94449
114	CEFEL	CUCU3	Margot	2	2	24	5.1781
114	CEFEL	CUCU3	Margot	2	2	26	5.25813
114	CEFEL	CUCU3	Margot	2	2	28	5.33224
114	CEFEL	CUCU3	PI 164723	5	2	43	5.76122
114	CEFEL	CUCU3	PI 164723	4	4	17	6.83327
114	CEFEL	CUCU3	PI 164723	6	4	23	7.13554
114	CEFEL	CUCU3	PI 164723	8	4	24	7.1781
114	CEFEL	CUCU3	PI 164723	9	4	29	7.36733
114	CEFEL	CUCU3	PI 164723	7	4	30	7.40123
114	CEFEL	CUCU3	PI 164723	3	4	32	7.46577
114	CEFEL	CUCU3	PI 164723	4	4	37	7.61094
114	CEFEL	CUCU3	PI 164723	7	4	50	7.91204
114	CEFEL	CUCU3	PI 164723	5	4	58	8.06046
114	CEFEL	CUCU3	PI 224770	4	2	32	5.46577
114	CEFEL	CUCU3	PI 224770	5	2	35	5.55538
114	CEFEL	CUCU3	PI 224770	5	2	44	5.78421
114	CEFEL	CUCU3	PI 224770	8	2	55	6.00735
114	CEFEL	CUCU3	PI 224770	4	2	62	6.12715
114	CEFEL	CUCU3	PI 224770	6	2	63	6.14315
114	CEFEL	CUCU3	PI 224770	9	2	73	6.29047
114	CEFEL	CUCU3	PI 224770	8	2	92	6.5218
114	CEFEL	CUCU3	PI 224770	6	4	54	7.989
114	CEFEL	CUCU3	PI 224770	5	4	57	8.04307
114	CEFEL	CUCU3	Smith Perfect	2	1	7	2.94605
114	CEFEL	CUCU3	Smith Perfect	0	1	13	3.56503
114	CEFEL	CUCU3	Smith Perfect	0	1	13	3.56503
114	CEFEL	CUCU3	Smith Perfect	1	1	14	3.63913
114	CEFEL	CUCU3	Smith Perfect	3	1	20	3.99578
114	CEFEL	CUCU3	Smith Perfect	1	2	8	4.07957
114	CEFEL	CUCU3	Smith Perfect	3	2	10	4.30269
114	CEFEL	CUCU3	Smith Perfect	2	1	28	4.33224
114	CEFEL	CUCU3	Smith Perfect	2	2	13	4.56503
114	CEFEL	CUCU3	Smith Perfect	3	2	17	4.83327
114	NM1-lab	NM1	Védrantais	6	2	8	4.07957
114	NM1-lab	NM1	Védrantais	6	2	22	5.09109
114	NM1-lab	NM1	Védrantais	12	2	25	5.21892
114	NM1-lab	NM1	Védrantais	8	2	31	5.43402
114	NM1-lab	NM1	Védrantais	6	2	32	5.46577
114	NM1-lab	NM1	Védrantais	7	2	41	5.7136
114	NM1-lab	NM1	Védrantais	8	2	43	5.76122
114	NM1-lab	NM1	Védrantais	10	2	47	5.85017
114	NM1-lab	NM1	Védrantais	8	2	47	5.85017
114	NM1-lab	NM1	Védrantais	10	2	51	5.93185
114	CEFEL	CUCU3	Védrantais	6	3	20	5.99578
114	CEFEL	CUCU3	Védrantais	9	4	8	6.07957
114	CEFEL	CUCU3	Védrantais	6	3	27	6.29587
114	CEFEL	CUCU3	Védrantais	11	3	35	6.55538
114	CEFEL	CUCU3	Védrantais	4	3	37	6.61094
114	CEFEL	CUCU3	Védrantais	2	3	40	6.6889
114	CEFEL	CUCU3	Védrantais	11	4	17	6.83327
114	CEFEL	CUCU3	Védrantais	6	4	19	6.94449
114	CEFEL	CUCU3	Védrantais	6	4	19	6.94449
114	CEFEL	CUCU3	Védrantais	5	4	47	7.85017
114	CEFEL	CUCU3	Védrantais	6	4	59	8.07755
114	CEFEL	CUCU3	Védrantais	7	4	59	8.07755
114	CEFEL	CUCU3	Védrantais	7	4	79	8.36946
114	CEFEL	CUCU3	Védrantais	3	5	30	8.40123
114	CEFEL	CUCU3	Védrantais	6	4	96	8.56436
116	DR B	CUC6	AM 51	7	2	56	6.02537
116	DR B	CUC6	AM 51	7	2	58	6.06046
116	DR B	CUC6	AM 51	3	2	64	6.1589
116	DR B	CUC6	AM 51	4	2	70	6.24851
116	DR B	CUC6	AM 51	6	2	70	6.24851
116	DR B	CUC6	AM 51	5	2	75	6.3175
116	DR B	CUC6	AM 51	8	2	78	6.35672
116	DR B	CUC6	AM 51	10	2	84	6.43083
116	DR B	CUC6	AM 51	6	2	93	6.53261
116	DR B	CUC6	AM 51	7	2	98	6.58498
116	DR B	CUC6	Canton	2	2	26	5.25813
116	DR B	CUC6	Canton	1	2	29	5.36733
116	DR B	CUC6	Canton	2	2	38	5.63761
116	DR B	CUC6	Canton	6	2	61	6.11089
116	DR B	CUC6	Canton	4	2	64	6.1589
116	DR B	CUC6	Canton	4	2	65	6.1744
116	DR B	CUC6	Canton	5	2	66	6.18967
116	DR B	CUC6	Canton	7	2	73	6.29047
116	DR B	CUC6	Canton	7	2	74	6.30408
116	DR B	CUC6	Canton	7	2	104	6.6444
116	DR B	CUC6	HSD 2455	2	2	49	5.89184
116	DR B	CUC6	HSD 2455	7	2	93	6.53261
116	DR B	CUC6	HSD 2455	6	2	93	6.53261
116	DR B	CUC6	HSD 2455	4	2	97	6.57472
116	DR B	CUC6	HSD 2455	7	2	102	6.62498
116	DR B	CUC6	HSD 2455	9	2	103	6.63474
116	DR B	CUC6	HSD 2455	6	2	112	6.71851
116	DR B	CUC6	HSD 2455	8	2	126	6.83629
116	DR B	CUC6	HSD 2455	7	2	132	6.88281
116	DR B	CUC6	HSD 2455	8	2	161	7.08141
116	DR B	CUC6	Margot	6	2	59	6.07755
116	DR B	CUC6	Margot	6	2	67	6.20471
116	DR B	CUC6	Margot	4	2	72	6.27668
116	DR B	CUC6	Margot	6	2	82	6.40673
116	DR B	CUC6	Margot	6	2	83	6.41885
116	DR B	CUC6	Margot	9	2	85	6.44266
116	DR B	CUC6	Margot	7	2	97	6.57472
116	DR B	CUC6	Margot	9	2	104	6.6444
116	DR B	CUC6	Margot	8	2	107	6.67284
116	DR B	CUC6	Margot	8	2	111	6.70954
116	DR B	CUC6	PI 482398	6	2	61	6.11089
116	DR B	CUC6	PI 482398	3	2	64	6.1589
116	DR B	CUC6	PI 482398	4	2	68	6.21952
116	DR B	CUC6	PI 482398	6	2	82	6.40673
116	DR B	CUC6	PI 482398	5	2	87	6.46592
116	DR B	CUC6	PI 482398	7	2	87	6.46592
116	DR B	CUC6	PI 482398	8	2	100	6.60518
116	DR B	CUC6	PI 482398	7	2	107	6.67284
116	DR B	CUC6	PI 482398	5	2	109	6.69136
116	DR B	CUC6	PI 482398	6	2	113	6.7274
116	DR B	CUC6	San Ildefonso	9	2	63	6.14315
116	DR B	CUC6	San Ildefonso	10	2	65	6.1744
116	DR B	CUC6	San Ildefonso	8	2	70	6.24851
116	DR B	CUC6	San Ildefonso	6	2	78	6.35672
116	DR B	CUC6	San Ildefonso	5	2	86	6.45436
116	DR B	CUC6	San Ildefonso	5	2	105	6.65397
116	DR B	CUC6	San Ildefonso	4	2	109	6.69136
116	DR B	CUC6	San Ildefonso	5	2	111	6.70954
116	DR B	CUC6	San Ildefonso	6	2	125	6.82832
116	DR B	CUC6	San Ildefonso	8	2	141	6.94877
116	DR B	CUC6	Védrantais	1	2	15	4.70812
116	DR B	CUC6	Védrantais	5	2	56	6.02537
116	DR B	CUC6	Védrantais	10	2	78	6.35672
116	DR B	CUC6	Védrantais	8	2	100	6.60518
116	DR B	CUC6	Védrantais	1	2	119	6.77913
116	DR B	CUC6	Védrantais	8	2	127	6.84419
116	DR B	CUC6	Védrantais	5	2	129	6.85982
116	DR B	CUC6	Védrantais	7	2	147	6.99044
116	DR B	CUC6	Védrantais	8	2	164	7.09987
116	DR B	CUC6	Védrantais	9	2	174	7.15906
117	DR B	CUC6	90625	3	2	53	5.97031
117	DR B	CUC6	90625	8	2	89	6.48865
117	DR B	CUC6	90625	5	2	91	6.51087
117	DR B	CUC6	90625	8	2	92	6.5218
117	DR B	CUC6	90625	9	2	104	6.6444
117	DR B	CUC6	90625	10	2	105	6.65397
117	DR B	CUC6	90625	8	2	118	6.77069
117	DR B	CUC6	90625	10	2	123	6.81219
117	DR B	CUC6	90625	8	2	128	6.85204
117	DR B	CUC6	90625	9	2	140	6.94165
117	DR B	CUC6	Anso 77	4	2	34	5.52639
117	DR B	CUC6	Anso 77	3	2	36	5.58355
117	DR B	CUC6	Anso 77	3	2	50	5.91204
117	DR B	CUC6	Anso 77	3	2	57	6.04307
117	DR B	CUC6	Anso 77	7	2	58	6.06046
117	DR B	CUC6	Anso 77	5	2	60	6.09436
117	DR B	CUC6	Anso 77	3	2	61	6.11089
117	DR B	CUC6	Anso 77	6	2	76	6.33075
117	DR B	CUC6	Anso 77	5	2	76	6.33075
117	DR B	CUC6	Anso 77	5	2	77	6.34382
117	DR B	CUC6	Margot	3	2	40	5.6889
117	DR B	CUC6	Margot	8	2	55	6.00735
117	DR B	CUC6	Margot	4	2	59	6.07755
117	DR B	CUC6	Margot	7	2	61	6.11089
117	DR B	CUC6	Margot	3	2	61	6.11089
117	DR B	CUC6	Margot	5	2	76	6.33075
117	DR B	CUC6	Margot	6	2	78	6.35672
117	DR B	CUC6	Margot	6	2	80	6.38204
117	DR B	CUC6	Margot	9	2	90	6.49982
117	DR B	CUC6	Margot	6	2	94	6.54331
117	DR B	CUC6	PI 164723	4	2	41	5.7136
117	DR B	CUC6	PI 164723	6	2	97	6.57472
117	DR B	CUC6	PI 164723	8	2	114	6.73621
117	DR B	CUC6	PI 164723	8	2	117	6.76218
117	DR B	CUC6	PI 164723	7	2	121	6.7958
117	DR B	CUC6	PI 164723	10	2	129	6.85982
117	DR B	CUC6	PI 164723	6	2	129	6.85982
117	DR B	CUC6	PI 164723	8	2	131	6.8752
117	DR B	CUC6	PI 164723	6	2	139	6.93448
117	DR B	CUC6	PI 164723	4	2	143	6.96285
117	DR B	CUC6	PI 224770	9	2	74	6.30408
117	DR B	CUC6	PI 224770	8	2	79	6.36946
117	DR B	CUC6	PI 224770	5	2	93	6.53261
117	DR B	CUC6	PI 224770	7	2	99	6.59513
117	DR B	CUC6	PI 224770	7	2	101	6.61513
117	DR B	CUC6	PI 224770	3	2	101	6.61513
117	DR B	CUC6	PI 224770	9	2	122	6.80403
117	DR B	CUC6	PI 224770	9	2	123	6.81219
117	DR B	CUC6	PI 224770	7	2	143	6.96285
117	DR B	CUC6	PI 224770	8	2	158	7.0626
117	DR B	CUC6	Smith Perfect	5	2	19	4.94449
117	DR B	CUC6	Smith Perfect	6	2	22	5.09109
117	DR B	CUC6	Smith Perfect	3	2	24	5.1781
117	DR B	CUC6	Smith Perfect	4	2	30	5.40123
117	DR B	CUC6	Smith Perfect	2	2	32	5.46577
117	DR B	CUC6	Smith Perfect	2	2	40	5.6889
117	DR B	CUC6	Smith Perfect	5	2	42	5.73769
117	DR B	CUC6	Smith Perfect	6	2	42	5.73769
117	DR B	CUC6	Smith Perfect	9	2	43	5.76122
117	DR B	CUC6	Smith Perfect	3	2	50	5.91204
117	DR B	CUC6	Védrantais	6	2	96	6.56436
117	DR B	CUC6	Védrantais	7	2	122	6.80403
117	DR B	CUC6	Védrantais	8	2	123	6.81219
117	DR B	CUC6	Védrantais	6	2	134	6.89785
117	DR B	CUC6	Védrantais	6	2	140	6.94165
117	DR B	CUC6	Védrantais	9	2	155	7.04343
117	DR B	CUC6	Védrantais	7	2	162	7.0876
117	DR B	CUC6	Védrantais	7	2	163	7.09376
117	DR B	CUC6	Védrantais	6	2	169	7.1299
117	DR B	CUC6	Védrantais	10	2	187	7.23111
119	4-104	C9	AM 51	1	2	2	2.69365
119	4-104	C9	AM 51	4	2	6	3.79193
119	4-104	C9	AM 51	4	2	6	3.79193
119	4-104	C9	AM 51	1	2	8	4.07957
119	4-104	C9	AM 51	0	2	10	4.30269
119	4-104	C9	AM 51	3	2	12	4.48499
119	4-104	C9	AM 51	2	2	13	4.56503
119	4-104	C9	AM 51	1	2	15	4.70812
119	4-104	C9	AM 51	3	2	21	5.04457
119	4-104	C9	AM 51	8	2	22	5.09109
119	4-104	C9	Canton	4	2	0	-4.90776
119	4-104	C9	Canton	1	2	0	-4.90776
119	4-104	C9	Canton	3	2	1	2.001
119	4-104	C9	Canton	1	2	2	2.69365
119	4-104	C9	Canton	2	2	2	2.69365
119	4-104	C9	Canton	3	2	2	2.69365
119	4-104	C9	Canton	2	2	3	3.09895
119	4-104	C9	Canton	6	2	3	3.09895
119	4-104	C9	Canton	3	2	8	4.07957
119	4-104	C9	Canton	4	2	8	4.07957
119	4-104	C9	HSD 2455	2	2	10	4.30269
119	4-104	C9	HSD 2455	0	2	10	4.30269
119	4-104	C9	HSD 2455	3	2	10	4.30269
119	4-104	C9	HSD 2455	5	2	12	4.48499
119	4-104	C9	HSD 2455	2	2	29	5.36733
119	4-104	C9	HSD 2455	4	2	30	5.40123
119	4-104	C9	HSD 2455	4	2	30	5.40123
119	4-104	C9	HSD 2455	5	2	32	5.46577
119	4-104	C9	HSD 2455	3	2	38	5.63761
119	4-104	C9	HSD 2455	5	2	41	5.7136
119	4-104	C9	Margot	2	2	1	2.001
119	4-104	C9	Margot	3	2	3	3.09895
119	4-104	C9	Margot	5	2	3	3.09895
119	4-104	C9	Margot	3	2	4	3.38654
119	4-104	C9	Margot	3	2	4	3.38654
119	4-104	C9	Margot	1	2	4	3.38654
119	4-104	C9	Margot	2	2	4	3.38654
119	4-104	C9	Margot	2	2	5	3.60964
119	4-104	C9	Margot	2	2	8	4.07957
119	4-104	C9	Margot	3	2	12	4.48499
119	4-104	C9	PI 482398	0	2	0	-4.90776
119	4-104	C9	PI 482398	0	2	1	2.001
119	4-104	C9	PI 482398	1	2	2	2.69365
119	4-104	C9	PI 482398	1	2	4	3.38654
119	4-104	C9	PI 482398	1	2	6	3.79193
119	4-104	C9	PI 482398	2	2	7	3.94605
119	4-104	C9	PI 482398	0	2	7	3.94605
119	4-104	C9	PI 482398	1	2	8	4.07957
119	4-104	C9	PI 482398	3	2	10	4.30269
119	4-104	C9	PI 482398	2	2	19	4.94449
119	4-104	C9	San Ildefonso	0	2	3	3.09895
119	4-104	C9	San Ildefonso	4	2	6	3.79193
119	4-104	C9	San Ildefonso	2	2	8	4.07957
119	4-104	C9	San Ildefonso	1	2	8	4.07957
119	4-104	C9	San Ildefonso	1	2	9	4.19734
119	4-104	C9	San Ildefonso	3	2	12	4.48499
119	4-104	C9	San Ildefonso	3	2	13	4.56503
119	4-104	C9	San Ildefonso	1	2	13	4.56503
119	4-104	C9	San Ildefonso	2	2	14	4.63913
119	4-104	C9	San Ildefonso	3	2	20	4.99578
119	4-104	C9	Védrantais	9	2	7	3.94605
119	4-104	C9	Védrantais	8	2	8	4.07957
119	4-104	C9	Védrantais	5	2	10	4.30269
119	4-104	C9	Védrantais	10	2	12	4.48499
119	4-104	C9	Védrantais	8	2	14	4.63913
119	4-104	C9	Védrantais	9	2	14	4.63913
119	4-104	C9	Védrantais	6	2	16	4.77265
119	4-104	C9	Védrantais	7	2	19	4.94449
119	4-104	C9	Védrantais	8	2	25	5.21892
119	4-104	C9	Védrantais	9	2	33	5.49654
121	4-104	C9	Canton	0	2	0	-4.90776
121	4-104	C9	Canton	0	2	0	-4.90776
121	4-104	C9	Canton	2	2	0	-4.90776
121	4-104	C9	Canton	1	2	0	-4.90776
121	4-104	C9	Canton	1	2	1	2.001
121	4-104	C9	Canton	0	2	1	2.001
121	4-104	C9	Canton	2	2	2	2.69365
121	4-104	C9	Canton	3	2	4	3.38654
121	4-104	C9	Canton	4	2	4	3.38654
121	4-104	C9	Canton	2	2	5	3.60964
121	4-104	C9	Margot	0	2	0	-4.90776
121	4-104	C9	Margot	2	2	0	-4.90776
121	4-104	C9	Margot	2	2	2	2.69365
121	4-104	C9	Margot	0	2	3	3.09895
121	4-104	C9	Margot	3	2	4	3.38654
121	4-104	C9	Margot	1	2	6	3.79193
121	4-104	C9	Margot	3	2	7	3.94605
121	4-104	C9	Margot	3	2	9	4.19734
121	4-104	C9	Margot	2	2	11	4.39799
121	4-104	C9	Margot	6	2	13	4.56503
121	4-104	C9	Margot	3	2	13	4.56503
121	4-104	C9	Margot	4	2	13	4.56503
121	4-104	C9	Margot	2	2	14	4.63913
121	4-104	C9	Margot	2	2	18	4.89043
121	4-104	C9	Margot	4	2	19	4.94449
121	4-104	C9	PI 482398	0	2	0	-4.90776
121	4-104	C9	PI 482398	0	2	0	-4.90776
121	4-104	C9	PI 482398	0	2	1	2.001
121	4-104	C9	PI 482398	0	2	1	2.001
121	4-104	C9	PI 482398	0	2	1	2.001
121	4-104	C9	PI 482398	0	2	2	2.69365
121	4-104	C9	PI 482398	0	2	2	2.69365
121	4-104	C9	PI 482398	0	2	4	3.38654
121	4-104	C9	PI 482398	1	2	5	3.60964
121	4-104	C9	PI 482398	1	2	11	4.39799
121	4-104	C9	San Ildefonso	5	2	20	4.99578
121	4-104	C9	San Ildefonso	4	2	22	5.09109
121	4-104	C9	San Ildefonso	1	2	27	5.29587
121	4-104	C9	San Ildefonso	3	2	30	5.40123
121	4-104	C9	San Ildefonso	7	2	33	5.49654
121	4-104	C9	San Ildefonso	11	2	34	5.52639
121	4-104	C9	San Ildefonso	3	2	37	5.61094
121	4-104	C9	San Ildefonso	5	2	38	5.63761
121	4-104	C9	San Ildefonso	9	2	49	5.89184
121	4-104	C9	San Ildefonso	4	2	54	5.989
121	4-104	C9	Védrantais	6	2	11	4.39799
121	4-104	C9	Védrantais	7	2	11	4.39799
121	4-104	C9	Védrantais	3	2	12	4.48499
121	4-104	C9	Védrantais	9	2	14	4.63913
121	4-104	C9	Védrantais	6	2	14	4.63913
121	4-104	C9	Védrantais	11	2	15	4.70812
121	4-104	C9	Védrantais	10	2	16	4.77265
121	4-104	C9	Védrantais	10	2	17	4.83327
121	4-104	C9	Védrantais	6	2	23	5.13554
121	4-104	C9	Védrantais	9	2	23	5.13554
121	4-104	C9	Védrantais	4	2	24	5.1781
121	4-104	C9	Védrantais	9	2	32	5.46577
121	4-104	C9	Védrantais	9	2	35	5.55538
121	4-104	C9	Védrantais	7	2	37	5.61094
121	4-104	C9	Védrantais	7	3	136	7.91266
122	4-104	C9	AM 51	1	2	6	3.79193
122	4-104	C9	AM 51	4	2	7	3.94605
122	4-104	C9	AM 51	3	2	11	4.39799
122	4-104	C9	AM 51	3	2	11	4.39799
122	4-104	C9	AM 51	5	2	11	4.39799
122	4-104	C9	AM 51	3	2	15	4.70812
122	4-104	C9	AM 51	3	2	22	5.09109
122	4-104	C9	AM 51	4	2	25	5.21892
122	4-104	C9	AM 51	3	2	26	5.25813
122	4-104	C9	AM 51	5	2	27	5.29587
122	4-104	C9	HSD 2455	3	2	16	4.77265
122	4-104	C9	HSD 2455	2	2	20	4.99578
122	4-104	C9	HSD 2455	9	2	40	5.6889
122	4-104	C9	HSD 2455	3	2	43	5.76122
122	4-104	C9	HSD 2455	6	2	43	5.76122
122	4-104	C9	HSD 2455	3	2	53	5.97031
122	4-104	C9	HSD 2455	11	2	63	6.14315
122	4-104	C9	HSD 2455	8	2	65	6.1744
122	4-104	C9	HSD 2455	10	2	89	6.48865
122	4-104	C9	HSD 2455	9	2	147	6.99044
122	4-104	C9	Margot	8	2	19	4.94449
122	4-104	C9	Margot	4	2	24	5.1781
122	4-104	C9	Margot	3	2	26	5.25813
122	4-104	C9	Margot	5	2	28	5.33224
122	4-104	C9	Margot	4	2	29	5.36733
122	4-104	C9	Margot	5	2	35	5.55538
122	4-104	C9	Margot	9	2	36	5.58355
122	4-104	C9	Margot	5	2	38	5.63761
122	4-104	C9	Margot	6	2	40	5.6889
122	4-104	C9	Margot	5	2	44	5.78421
122	4-104	C9	Margot	5	2	50	5.91204
122	4-104	C9	Margot	6	2	54	5.989
122	4-104	C9	Margot	6	2	57	6.04307
122	4-104	C9	Margot	6	2	57	6.04307
122	4-104	C9	Margot	8	2	76	6.33075
122	4-104	C9	Védrantais	9	2	20	4.99578
122	4-104	C9	Védrantais	11	2	51	5.93185
122	4-104	C9	Védrantais	6	2	66	6.18967
122	4-104	C9	Védrantais	6	2	83	6.41885
122	4-104	C9	Védrantais	7	2	85	6.44266
122	4-104	C9	Védrantais	12	2	98	6.58498
122	4-104	C9	Védrantais	8	2	102	6.62498
122	4-104	C9	Védrantais	6	2	103	6.63474
122	4-104	C9	Védrantais	10	2	108	6.68214
122	4-104	C9	Védrantais	8	2	109	6.69136
122	4-104	C9	Védrantais	9	2	111	6.70954
122	4-104	C9	Védrantais	7	2	120	6.7875
122	4-104	C9	Védrantais	10	2	134	6.89785
122	4-104	C9	Védrantais	11	2	138	6.92726
122	4-104	C9	Védrantais	8	2	149	7.00395
142	Ecballium	C4	90625	3	2	7	3.94605
142	Ecballium	C4	90625	8	2	25	5.21892
142	Ecballium	C4	90625	6	2	34	5.52639
142	Ecballium	C4	90625	8	2	35	5.55538
142	Ecballium	C4	90625	6	2	36	5.58355
142	Ecballium	C4	90625	5	2	43	5.76122
142	Ecballium	C4	90625	10	2	43	5.76122
142	Ecballium	C4	90625	8	2	46	5.82866
142	Ecballium	C4	90625	5	2	47	5.85017
142	Ecballium	C4	90625	8	2	52	5.95126
142	Ecballium	C4	90625	7	2	60	6.09436
142	Ecballium	C4	90625	8	2	73	6.29047
142	Ecballium	C4	Anso 77	9	2	51	5.93185
142	Ecballium	C4	Anso 77	8	2	64	6.1589
142	Ecballium	C4	Anso 77	7	2	81	6.39446
142	Ecballium	C4	Anso 77	7	2	93	6.53261
142	Ecballium	C4	Anso 77	9	2	94	6.54331
142	Ecballium	C4	Anso 77	6	2	104	6.6444
142	Ecballium	C4	Anso 77	9	2	108	6.68214
142	Ecballium	C4	Anso 77	9	2	113	6.7274
142	Ecballium	C4	Anso 77	9	2	123	6.81219
142	Ecballium	C4	Anso 77	6	2	128	6.85204
142	Ecballium	C4	Anso 77	7	2	136	6.91266
142	Ecballium	C4	Canton	9	2	126	6.83629
142	Ecballium	C4	Canton	8	3	108	7.68214
142	Ecballium	C4	Canton	9	3	112	7.71851
142	Ecballium	C4	Canton	7	3	118	7.77069
142	Ecballium	C4	Canton	9	3	135	7.90528
142	Ecballium	C4	Canton	9	3	137	7.91999
142	Ecballium	C4	Canton	9	3	146	7.98361
142	Ecballium	C4	Canton	10	3	151	8.01729
142	Ecballium	C4	Canton	9	3	154	8.03696
142	Ecballium	C4	Canton	7	3	174	8.15906
142	Ecballium	C4	Margot	9	2	49	5.89184
142	Ecballium	C4	Margot	7	2	53	5.97031
142	Ecballium	C4	Margot	6	2	63	6.14315
142	Ecballium	C4	Margot	8	2	67	6.20471
142	Ecballium	C4	Margot	9	2	72	6.27668
142	Ecballium	C4	Margot	8	2	91	6.51087
142	Ecballium	C4	Margot	8	2	92	6.5218
142	Ecballium	C4	Margot	10	2	93	6.53261
142	Ecballium	C4	Margot	5	2	95	6.55389
142	Ecballium	C4	Margot	9	2	97	6.57472
142	Ecballium	C4	Margot	8	2	103	6.63474
142	Ecballium	C4	Margot	9	2	104	6.6444
142	Ecballium	C4	Margot	7	2	135	6.90528
142	Ecballium	C4	PI 161375	9	2	80	6.38204
142	Ecballium	C4	PI 161375	6	2	81	6.39446
142	Ecballium	C4	PI 161375	8	2	84	6.43083
142	Ecballium	C4	PI 161375	9	2	91	6.51087
142	Ecballium	C4	PI 161375	9	2	94	6.54331
142	Ecballium	C4	PI 161375	10	2	96	6.56436
142	Ecballium	C4	PI 161375	8	2	102	6.62498
142	Ecballium	C4	PI 161375	10	2	104	6.6444
142	Ecballium	C4	PI 161375	10	2	104	6.6444
142	Ecballium	C4	PI 161375	10	2	131	6.8752
142	Ecballium	C4	PI 164723	1	2	17	4.83327
142	Ecballium	C4	PI 164723	5	2	32	5.46577
142	Ecballium	C4	PI 164723	8	2	37	5.61094
142	Ecballium	C4	PI 164723	6	2	43	5.76122
142	Ecballium	C4	PI 164723	4	2	45	5.80668
142	Ecballium	C4	PI 164723	7	2	50	5.91204
142	Ecballium	C4	PI 164723	10	2	62	6.12715
142	Ecballium	C4	PI 164723	6	2	62	6.12715
142	Ecballium	C4	PI 164723	8	2	76	6.33075
142	Ecballium	C4	PI 164723	7	2	81	6.39446
142	Ecballium	C4	PI 164723	7	2	84	6.43083
142	Ecballium	C4	PI 164723	8	2	95	6.55389
142	Ecballium	C4	PI 164723	7	2	96	6.56436
142	Ecballium	C4	PI 164723	5	2	105	6.65397
142	Ecballium	C4	Védrantais	9	2	66	6.18967
142	Ecballium	C4	Védrantais	8	2	79	6.36946
142	Ecballium	C4	Védrantais	8	2	82	6.40673
142	Ecballium	C4	Védrantais	8	2	83	6.41885
142	Ecballium	C4	Védrantais	8	2	89	6.48865
142	Ecballium	C4	Védrantais	10	2	94	6.54331
142	Ecballium	C4	Védrantais	9	2	96	6.56436
142	Ecballium	C4	Védrantais	8	2	99	6.59513
142	Ecballium	C4	Védrantais	6	2	105	6.65397
142	Ecballium	C4	Védrantais	10	2	120	6.7875
142	Ecballium	C4	Védrantais	7	3	133	7.89036
143	Ecballium	C4	AM 51	8	2	7	3.94605
143	Ecballium	C4	AM 51	7	2	15	4.70812
143	Ecballium	C4	AM 51	3	2	19	4.94449
143	Ecballium	C4	AM 51	7	2	24	5.1781
143	Ecballium	C4	AM 51	7	2	25	5.21892
143	Ecballium	C4	AM 51	7	2	31	5.43402
143	Ecballium	C4	AM 51	7	2	36	5.58355
143	Ecballium	C4	AM 51	9	2	37	5.61094
143	Ecballium	C4	AM 51	7	2	40	5.6889
143	Ecballium	C4	AM 51	9	2	43	5.76122
143	Ecballium	C4	AM 51	6	2	48	5.87122
143	Ecballium	C4	AM 51	6	2	53	5.97031
143	Ecballium	C4	AM 51	7	2	55	6.00735
143	Ecballium	C4	AM 51	10	2	68	6.21952
143	Ecballium	C4	Margot	8	2	22	5.09109
143	Ecballium	C4	Margot	6	2	40	5.6889
143	Ecballium	C4	Margot	9	2	46	5.82866
143	Ecballium	C4	Margot	9	2	60	6.09436
143	Ecballium	C4	Margot	8	2	65	6.1744
143	Ecballium	C4	Margot	9	2	66	6.18967
143	Ecballium	C4	Margot	10	2	67	6.20471
143	Ecballium	C4	Margot	10	2	70	6.24851
143	Ecballium	C4	Margot	7	2	76	6.33075
143	Ecballium	C4	Margot	9	2	81	6.39446
143	Ecballium	C4	Margot	10	2	99	6.59513
143	Ecballium	C4	Margot	10	2	116	6.7536
143	Ecballium	C4	Margot	9	2	127	6.84419
143	Ecballium	C4	Margot	9	2	139	6.93448
143	Ecballium	C4	Margot	9	2	142	6.95583
143	Ecballium	C4	PI 482398	5	2	7	3.94605
143	Ecballium	C4	PI 482398	4	2	22	5.09109
143	Ecballium	C4	PI 482398	9	2	25	5.21892
143	Ecballium	C4	PI 482398	7	2	31	5.43402
143	Ecballium	C4	PI 482398	4	2	33	5.49654
143	Ecballium	C4	PI 482398	8	2	34	5.52639
143	Ecballium	C4	PI 482398	8	2	37	5.61094
143	Ecballium	C4	PI 482398	7	2	43	5.76122
143	Ecballium	C4	PI 482398	10	2	43	5.76122
143	Ecballium	C4	PI 482398	9	2	44	5.78421
143	Ecballium	C4	PI 482398	8	2	45	5.80668
143	Ecballium	C4	PI 482398	10	2	49	5.89184
143	Ecballium	C4	PI 482398	8	2	52	5.95126
143	Ecballium	C4	PI 482398	7	2	63	6.14315
143	Ecballium	C4	PI 482398	10	2	67	6.20471
143	Ecballium	C4	San Ildefonso	6	2	34	5.52639
143	Ecballium	C4	San Ildefonso	9	2	52	5.95126
143	Ecballium	C4	San Ildefonso	9	2	89	6.48865
143	Ecballium	C4	San Ildefonso	10	2	94	6.54331
143	Ecballium	C4	San Ildefonso	10	2	96	6.56436
143	Ecballium	C4	San Ildefonso	7	2	116	6.7536
143	Ecballium	C4	San Ildefonso	8	3	106	7.66345
143	Ecballium	C4	San Ildefonso	8	3	127	7.84419
143	Ecballium	C4	San Ildefonso	7	3	135	7.90528
143	Ecballium	C4	San Ildefonso	8	3	172	8.1475
143	Ecballium	C4	Smith Perfect	7
143	Ecballium	C4	Smith Perfect	9	2	15	4.70812
143	Ecballium	C4	Smith Perfect	7	2	57	6.04307
143	Ecballium	C4	Smith Perfect	10	2	62	6.12715
143	Ecballium	C4	Smith Perfect	8	2	65	6.1744
143	Ecballium	C4	Smith Perfect	10	2	68	6.21952
143	Ecballium	C4	Smith Perfect	7	2	69	6.23412
143	Ecballium	C4	Smith Perfect	8	2	77	6.34382
143	Ecballium	C4	Smith Perfect	9	2	79	6.36946
143	Ecballium	C4	Smith Perfect	8	2	83	6.41885
143	Ecballium	C4	Smith Perfect	6	2	101	6.61513
143	Ecballium	C4	Smith Perfect	10	2	101	6.61513
143	Ecballium	C4	Smith Perfect	10	2	104	6.6444
143	Ecballium	C4	Smith Perfect	9	2	108	6.68214
143	Ecballium	C4	Smith Perfect	9	2	113	6.7274
143	Ecballium	C4	Védrantais	9
143	Ecballium	C4	Védrantais	8
143	Ecballium	C4	Védrantais	9	2	51	5.93185
143	Ecballium	C4	Védrantais	9	2	71	6.26269
143	Ecballium	C4	Védrantais	7	2	83	6.41885
143	Ecballium	C4	Védrantais	10	2	91	6.51087
143	Ecballium	C4	Védrantais	7	2	98	6.58498
143	Ecballium	C4	Védrantais	7	2	100	6.60518
143	Ecballium	C4	Védrantais	10	2	110	6.70049
143	Ecballium	C4	Védrantais	8	2	114	6.73621
143	Ecballium	C4	Védrantais	9	3	111	7.70954
143	Ecballium	C4	Védrantais	10	3	112	7.71851
143	Ecballium	C4	Védrantais	10	3	132	7.88281
143	Ecballium	C4	Védrantais	11	3	140	7.94165
143	Ecballium	C4	Védrantais	11	3	146	7.98361
146	Gwada E	GWD2	90625	9	2	82	6.40673
146	Gwada E	GWD2	90625	8	2	85	6.44266
146	Gwada E	GWD2	90625	10	2	95	6.55389
146	Gwada E	GWD2	90625	8	2	95	6.55389
146	Gwada E	GWD2	90625	6	2	95	6.55389
146	Gwada E	GWD2	90625	7	2	96	6.56436
146	Gwada E	GWD2	90625	8	2	100	6.60518
146	Gwada E	GWD2	90625	9	2	110	6.70049
146	Gwada E	GWD2	90625	8	2	121	6.7958
146	Gwada E	GWD2	90625	9	2	123	6.81219
146	Gwada E	GWD2	90625	7	2	125	6.82832
146	Gwada E	GWD2	90625	9	2	125	6.82832
146	Gwada E	GWD2	90625	9	2	130	6.86754
146	Gwada E	GWD2	90625	10	2	135	6.90528
146	Gwada E	GWD2	90625	8	2	155	7.04343
146	Gwada E	GWD2	Anso 77	7	2	4	3.38654
146	Gwada E	GWD2	Anso 77	3	2	5	3.60964
146	Gwada E	GWD2	Anso 77	7	2	5	3.60964
146	Gwada E	GWD2	Anso 77	1	2	5	3.60964
146	Gwada E	GWD2	Anso 77	1	2	6	3.79193
146	Gwada E	GWD2	Anso 77	6	2	8	4.07957
146	Gwada E	GWD2	Anso 77	6	2	10	4.30269
146	Gwada E	GWD2	Anso 77	7	2	11	4.39799
146	Gwada E	GWD2	Anso 77	4	2	11	4.39799
146	Gwada E	GWD2	Anso 77	2	2	12	4.48499
146	Gwada E	GWD2	Anso 77	3	2	13	4.56503
146	Gwada E	GWD2	Anso 77	8	2	15	4.70812
146	Gwada E	GWD2	Anso 77	4	2	16	4.77265
146	Gwada E	GWD2	Anso 77	4	2	18	4.89043
146	Gwada E	GWD2	Anso 77	7	2	19	4.94449
146	Gwada E	GWD2	Canton	4	2	12	4.48499
146	Gwada E	GWD2	Canton	1	2	14	4.63913
146	Gwada E	GWD2	Canton	5	2	17	4.83327
146	Gwada E	GWD2	Canton	2	2	17	4.83327
146	Gwada E	GWD2	Canton	3	2	19	4.94449
146	Gwada E	GWD2	Canton	2	2	21	5.04457
146	Gwada E	GWD2	Canton	2	2	25	5.21892
146	Gwada E	GWD2	Canton	3	2	25	5.21892
146	Gwada E	GWD2	Canton	1	2	28	5.33224
146	Gwada E	GWD2	Canton	3	2	28	5.33224
146	Gwada E	GWD2	Canton	4	2	30	5.40123
146	Gwada E	GWD2	Canton	4	2	36	5.58355
146	Gwada E	GWD2	Canton	4	2	37	5.61094
146	Gwada E	GWD2	Canton	4	2	38	5.63761
146	Gwada E	GWD2	Canton	8	2	61	6.11089
146	Gwada E	GWD2	Margot	1	2	1	2.001
146	Gwada E	GWD2	Margot	3	2	11	4.39799
146	Gwada E	GWD2	Margot	3	2	27	5.29587
146	Gwada E	GWD2	Margot	4	2	29	5.36733
146	Gwada E	GWD2	Margot	7	2	30	5.40123
146	Gwada E	GWD2	Margot	5	2	35	5.55538
146	Gwada E	GWD2	Margot	4	2	35	5.55538
146	Gwada E	GWD2	Margot	3	2	35	5.55538
146	Gwada E	GWD2	Margot	6	2	50	5.91204
146	Gwada E	GWD2	Margot	6	2	50	5.91204
146	Gwada E	GWD2	PI 161375	2	2	10	4.30269
146	Gwada E	GWD2	PI 161375	4	2	13	4.56503
146	Gwada E	GWD2	PI 161375	4	2	21	5.04457
146	Gwada E	GWD2	PI 161375	5	2	30	5.40123
146	Gwada E	GWD2	PI 161375	6	2	33	5.49654
146	Gwada E	GWD2	PI 161375	6	2	35	5.55538
146	Gwada E	GWD2	PI 161375	7	2	42	5.73769
146	Gwada E	GWD2	PI 161375	4	2	45	5.80668
146	Gwada E	GWD2	PI 161375	5	2	50	5.91204
146	Gwada E	GWD2	PI 161375	7	2	50	5.91204
146	Gwada E	GWD2	PI 161375	10	2	53	5.97031
146	Gwada E	GWD2	PI 161375	6	2	65	6.1744
146	Gwada E	GWD2	PI 161375	8	2	70	6.24851
146	Gwada E	GWD2	PI 161375	8	2	75	6.3175
146	Gwada E	GWD2	PI 161375	6	2	77	6.34382
146	Gwada E	GWD2	PI 164723	5	2	100	6.60518
146	Gwada E	GWD2	PI 164723	9	2	100	6.60518
146	Gwada E	GWD2	PI 164723	10	2	105	6.65397
146	Gwada E	GWD2	PI 164723	11	2	105	6.65397
146	Gwada E	GWD2	PI 164723	7	2	110	6.70049
146	Gwada E	GWD2	PI 164723	8	2	113	6.7274
146	Gwada E	GWD2	PI 164723	7	2	118	6.77069
146	Gwada E	GWD2	PI 164723	9	2	120	6.7875
146	Gwada E	GWD2	PI 164723	8	2	120	6.7875
146	Gwada E	GWD2	PI 164723	9	2	123	6.81219
146	Gwada E	GWD2	PI 164723	9	2	125	6.82832
146	Gwada E	GWD2	PI 164723	8	2	125	6.82832
146	Gwada E	GWD2	PI 164723	9	2	128	6.85204
146	Gwada E	GWD2	PI 164723	7	2	135	6.90528
146	Gwada E	GWD2	PI 164723	8	2	140	6.94165
146	Gwada E	GWD2	Védrantais	7	2	71	6.26269
146	Gwada E	GWD2	Védrantais	7	2	75	6.3175
146	Gwada E	GWD2	Védrantais	6	2	86	6.45436
146	Gwada E	GWD2	Védrantais	2	2	90	6.49982
146	Gwada E	GWD2	Védrantais	7	2	95	6.55389
146	Gwada E	GWD2	Védrantais	8	2	103	6.63474
146	Gwada E	GWD2	Védrantais	7	2	110	6.70049
146	Gwada E	GWD2	Védrantais	8	2	110	6.70049
146	Gwada E	GWD2	Védrantais	6	2	116	6.7536
146	Gwada E	GWD2	Védrantais	8	2	129	6.85982
147	Gwada E	GWD2	AM 51	1	2	2	2.69365
147	Gwada E	GWD2	AM 51	4	2	9	4.19734
147	Gwada E	GWD2	AM 51	4	2	10	4.30269
147	Gwada E	GWD2	AM 51	1	2	16	4.77265
147	Gwada E	GWD2	AM 51	2	2	19	4.94449
147	Gwada E	GWD2	AM 51	4	2	20	4.99578
147	Gwada E	GWD2	AM 51	5	2	22	5.09109
147	Gwada E	GWD2	AM 51	5	2	27	5.29587
147	Gwada E	GWD2	AM 51	6	2	30	5.40123
147	Gwada E	GWD2	AM 51	4	2	37	5.61094
147	Gwada E	GWD2	AM 51	4	2	39	5.66359
147	Gwada E	GWD2	AM 51	8	2	46	5.82866
147	Gwada E	GWD2	AM 51	5	2	50	5.91204
147	Gwada E	GWD2	AM 51	7	2	66	6.18967
147	Gwada E	GWD2	AM 51	6	2	81	6.39446
147	Gwada E	GWD2	HSD 2455	6	2	80	6.38204
147	Gwada E	GWD2	HSD 2455	7	2	91	6.51087
147	Gwada E	GWD2	HSD 2455	8	2	93	6.53261
147	Gwada E	GWD2	HSD 2455	6	2	95	6.55389
147	Gwada E	GWD2	HSD 2455	4	2	100	6.60518
147	Gwada E	GWD2	HSD 2455	8	2	100	6.60518
147	Gwada E	GWD2	HSD 2455	6	2	103	6.63474
147	Gwada E	GWD2	HSD 2455	5	2	106	6.66345
147	Gwada E	GWD2	HSD 2455	6	2	110	6.70049
147	Gwada E	GWD2	HSD 2455	9	2	120	6.7875
147	Gwada E	GWD2	HSD 2455	8	2	127	6.84419
147	Gwada E	GWD2	HSD 2455	10	2	129	6.85982
147	Gwada E	GWD2	HSD 2455	8	2	133	6.89036
147	Gwada E	GWD2	HSD 2455	9	2	140	6.94165
147	Gwada E	GWD2	Margot	2	2	30	5.40123
147	Gwada E	GWD2	Margot	6	2	38	5.63761
147	Gwada E	GWD2	Margot	4	2	41	5.7136
147	Gwada E	GWD2	Margot	5	2	41	5.7136
147	Gwada E	GWD2	Margot	3	2	47	5.85017
147	Gwada E	GWD2	Margot	3	2	54	5.989
147	Gwada E	GWD2	Margot	10	2	56	6.02537
147	Gwada E	GWD2	Margot	5	2	60	6.09436
147	Gwada E	GWD2	Margot	6	2	60	6.09436
147	Gwada E	GWD2	Margot	4	2	67	6.20471
147	Gwada E	GWD2	PI 482398	2	2	14	4.63913
147	Gwada E	GWD2	PI 482398	1	2	25	5.21892
147	Gwada E	GWD2	PI 482398	2	2	29	5.36733
147	Gwada E	GWD2	PI 482398	5	2	31	5.43402
147	Gwada E	GWD2	PI 482398	3	2	35	5.55538
147	Gwada E	GWD2	PI 482398	4	2	38	5.63761
147	Gwada E	GWD2	PI 482398	5	2	38	5.63761
147	Gwada E	GWD2	PI 482398	2	2	40	5.6889
147	Gwada E	GWD2	PI 482398	4	2	41	5.7136
147	Gwada E	GWD2	PI 482398	4	2	54	5.989
147	Gwada E	GWD2	PI 482398	8	2	61	6.11089
147	Gwada E	GWD2	PI 482398	4	2	71	6.26269
147	Gwada E	GWD2	PI 482398	8	2	83	6.41885
147	Gwada E	GWD2	PI 482398	8	2	86	6.45436
147	Gwada E	GWD2	PI 482398	8	2	102	6.62498
147	Gwada E	GWD2	San Ildefonso	0	2	0	-4.90776
147	Gwada E	GWD2	San Ildefonso	2	2	2	2.69365
147	Gwada E	GWD2	San Ildefonso	1	2	8	4.07957
147	Gwada E	GWD2	San Ildefonso	4	2	13	4.56503
147	Gwada E	GWD2	San Ildefonso	4	2	13	4.56503
147	Gwada E	GWD2	San Ildefonso	2	2	43	5.76122
147	Gwada E	GWD2	San Ildefonso	5	2	46	5.82866
147	Gwada E	GWD2	San Ildefonso	5	2	53	5.97031
147	Gwada E	GWD2	Smith Perfect	3	2	1	2.001
147	Gwada E	GWD2	Smith Perfect	3	2	2	2.69365
147	Gwada E	GWD2	Smith Perfect	3	2	2	2.69365
147	Gwada E	GWD2	Smith Perfect	6	2	5	3.60964
147	Gwada E	GWD2	Smith Perfect	5	2	7	3.94605
147	Gwada E	GWD2	Smith Perfect	3	2	7	3.94605
147	Gwada E	GWD2	Smith Perfect	4	2	7	3.94605
147	Gwada E	GWD2	Smith Perfect	3	2	9	4.19734
147	Gwada E	GWD2	Smith Perfect	5	2	13	4.56503
147	Gwada E	GWD2	Smith Perfect	5	2	20	4.99578
147	Gwada E	GWD2	Smith Perfect	5	2	34	5.52639
147	Gwada E	GWD2	Smith Perfect	4	2	38	5.63761
147	Gwada E	GWD2	Smith Perfect	8	2	40	5.6889
147	Gwada E	GWD2	Smith Perfect	6	2	50	5.91204
147	Gwada E	GWD2	Smith Perfect	5	2	51	5.93185
147	Gwada E	GWD2	Védrantais	11	2	80	6.38204
147	Gwada E	GWD2	Védrantais	8	2	115	6.74494
147	Gwada E	GWD2	Védrantais	8	2	135	6.90528
147	Gwada E	GWD2	Védrantais	8	2	135	6.90528
147	Gwada E	GWD2	Védrantais	10	2	135	6.90528
147	Gwada E	GWD2	Védrantais	9	2	135	6.90528
147	Gwada E	GWD2	Védrantais	11	2	140	6.94165
147	Gwada E	GWD2	Védrantais	8	2	143	6.96285
147	Gwada E	GWD2	Védrantais	10	2	148	6.99722
147	Gwada E	GWD2	Védrantais	8	2	172	7.1475
148	PI 224770	CUC1	90625	7	2	78	6.35672
148	PI 224770	CUC1	90625	6	2	79	6.36946
148	PI 224770	CUC1	90625	8	2	80	6.38204
148	PI 224770	CUC1	90625	4	2	90	6.49982
148	PI 224770	CUC1	90625	7	2	93	6.53261
148	PI 224770	CUC1	90625	12	2	110	6.70049
148	PI 224770	CUC1	90625	10	2	112	6.71851
148	PI 224770	CUC1	90625	9	2	113	6.7274
148	PI 224770	CUC1	90625	8	2	115	6.74494
148	PI 224770	CUC1	90625	9	2	115	6.74494
148	PI 224770	CUC1	90625	7	2	120	6.7875
148	PI 224770	CUC1	90625	9	2	121	6.7958
148	PI 224770	CUC1	90625	8	2	135	6.90528
148	PI 224770	CUC1	90625	8	2	150	7.01064
148	PI 224770	CUC1	Anso 77	2	2	7	3.94605
148	PI 224770	CUC1	Anso 77	1	2	8	4.07957
148	PI 224770	CUC1	Anso 77	2	2	8	4.07957
148	PI 224770	CUC1	Anso 77	6	2	9	4.19734
148	PI 224770	CUC1	Anso 77	2	2	9	4.19734
148	PI 224770	CUC1	Anso 77	1	2	9	4.19734
148	PI 224770	CUC1	Anso 77	6	2	10	4.30269
148	PI 224770	CUC1	Anso 77	0	2	10	4.30269
148	PI 224770	CUC1	Anso 77	4	2	11	4.39799
148	PI 224770	CUC1	Anso 77	4	2	13	4.56503
148	PI 224770	CUC1	Anso 77	6	2	13	4.56503
148	PI 224770	CUC1	Anso 77	6	2	14	4.63913
148	PI 224770	CUC1	Anso 77	4	2	17	4.83327
148	PI 224770	CUC1	Anso 77	2	2	18	4.89043
148	PI 224770	CUC1	Canton	1	2	10	4.30269
148	PI 224770	CUC1	Canton	5	2	15	4.70812
148	PI 224770	CUC1	Canton	3	2	16	4.77265
148	PI 224770	CUC1	Canton	6	2	24	5.1781
148	PI 224770	CUC1	Canton	3	2	26	5.25813
148	PI 224770	CUC1	Canton	5	2	30	5.40123
148	PI 224770	CUC1	Canton	4	2	32	5.46577
148	PI 224770	CUC1	Canton	6	2	34	5.52639
148	PI 224770	CUC1	Canton	2	2	40	5.6889
148	PI 224770	CUC1	Canton	7	2	42	5.73769
148	PI 224770	CUC1	Canton	3	2	43	5.76122
148	PI 224770	CUC1	Canton	6	2	44	5.78421
148	PI 224770	CUC1	Canton	5	2	81	6.39446
148	PI 224770	CUC1	Canton	3	2	90	6.49982
148	PI 224770	CUC1	Margot	4	2	24	5.1781
148	PI 224770	CUC1	Margot	2	2	27	5.29587
148	PI 224770	CUC1	Margot	1	2	30	5.40123
148	PI 224770	CUC1	Margot	2	2	31	5.43402
148	PI 224770	CUC1	Margot	1	2	32	5.46577
148	PI 224770	CUC1	Margot	3	2	35	5.55538
148	PI 224770	CUC1	Margot	7	2	44	5.78421
148	PI 224770	CUC1	Margot	3	2	54	5.989
148	PI 224770	CUC1	Margot	6	2	57	6.04307
148	PI 224770	CUC1	Margot	7	2	77	6.34382
148	PI 224770	CUC1	PI 161375	3	0	10	2.30269
148	PI 224770	CUC1	PI 161375	0	2	2	2.69365
148	PI 224770	CUC1	PI 161375	8	2	4	3.38654
148	PI 224770	CUC1	PI 161375	1	2	6	3.79193
148	PI 224770	CUC1	PI 161375	0	2	7	3.94605
148	PI 224770	CUC1	PI 161375	2	2	8	4.07957
148	PI 224770	CUC1	PI 161375	2	2	9	4.19734
148	PI 224770	CUC1	PI 161375	2	2	15	4.70812
148	PI 224770	CUC1	PI 161375	5	2	23	5.13554
148	PI 224770	CUC1	PI 161375	8	2	27	5.29587
148	PI 224770	CUC1	PI 161375	5	2	34	5.52639
148	PI 224770	CUC1	PI 161375	9	2	78	6.35672
148	PI 224770	CUC1	PI 161375	10	2	79	6.36946
148	PI 224770	CUC1	PI 161375	4	2	81	6.39446
148	PI 224770	CUC1	PI 161375	2	2	94	6.54331
148	PI 224770	CUC1	PI 164723	3	2	45	5.80668
148	PI 224770	CUC1	PI 164723	8	2	52	5.95126
148	PI 224770	CUC1	PI 164723	11	2	81	6.39446
148	PI 224770	CUC1	PI 164723	9	2	85	6.44266
148	PI 224770	CUC1	PI 164723	6	2	85	6.44266
148	PI 224770	CUC1	PI 164723	8	2	90	6.49982
148	PI 224770	CUC1	PI 164723	7	2	95	6.55389
148	PI 224770	CUC1	PI 164723	10	2	100	6.60518
148	PI 224770	CUC1	PI 164723	7	2	103	6.63474
148	PI 224770	CUC1	PI 164723	9	2	111	6.70954
148	PI 224770	CUC1	PI 164723	7	2	111	6.70954
148	PI 224770	CUC1	PI 164723	8	2	112	6.71851
148	PI 224770	CUC1	PI 164723	9	2	113	6.7274
148	PI 224770	CUC1	PI 164723	10	2	180	7.19296
148	PI 224770	CUC1	Védrantais	7	2	62	6.12715
148	PI 224770	CUC1	Védrantais	9	2	75	6.3175
148	PI 224770	CUC1	Védrantais	7	2	75	6.3175
148	PI 224770	CUC1	Védrantais	7	2	87	6.46592
148	PI 224770	CUC1	Védrantais	6	2	93	6.53261
148	PI 224770	CUC1	Védrantais	7	2	95	6.55389
148	PI 224770	CUC1	Védrantais	6	2	103	6.63474
148	PI 224770	CUC1	Védrantais	6	2	110	6.70049
148	PI 224770	CUC1	Védrantais	7	2	112	6.71851
148	PI 224770	CUC1	Védrantais	8	2	135	6.90528
149	PI 224770	CUC1	AM 51	3	2	6	3.79193
149	PI 224770	CUC1	AM 51	4	2	6	3.79193
149	PI 224770	CUC1	AM 51	3	2	6	3.79193
149	PI 224770	CUC1	AM 51	0	2	6	3.79193
149	PI 224770	CUC1	AM 51	3	2	7	3.94605
149	PI 224770	CUC1	AM 51	2	2	8	4.07957
149	PI 224770	CUC1	AM 51	1	2	9	4.19734
149	PI 224770	CUC1	AM 51	2	2	12	4.48499
149	PI 224770	CUC1	AM 51	5	2	14	4.63913
149	PI 224770	CUC1	AM 51	1	2	15	4.70812
149	PI 224770	CUC1	AM 51	2	2	16	4.77265
149	PI 224770	CUC1	AM 51	2	2	17	4.83327
149	PI 224770	CUC1	AM 51	1	2	17	4.83327
149	PI 224770	CUC1	AM 51	3	2	24	5.1781
149	PI 224770	CUC1	AM 51	5	2	43	5.76122
149	PI 224770	CUC1	HSD 2455	4	2	6	3.79193
149	PI 224770	CUC1	HSD 2455	5	2	6	3.79193
149	PI 224770	CUC1	HSD 2455	3	2	9	4.19734
149	PI 224770	CUC1	HSD 2455	4	2	18	4.89043
149	PI 224770	CUC1	HSD 2455	3	2	36	5.58355
149	PI 224770	CUC1	HSD 2455	7	2	45	5.80668
149	PI 224770	CUC1	HSD 2455	8	2	46	5.82866
149	PI 224770	CUC1	HSD 2455	6	2	57	6.04307
149	PI 224770	CUC1	HSD 2455	7	2	61	6.11089
149	PI 224770	CUC1	HSD 2455	7	2	83	6.41885
149	PI 224770	CUC1	Margot	3	2	18	4.89043
149	PI 224770	CUC1	Margot	3	2	22	5.09109
149	PI 224770	CUC1	Margot	2	2	24	5.1781
149	PI 224770	CUC1	Margot	4	2	27	5.29587
149	PI 224770	CUC1	Margot	4	2	28	5.33224
149	PI 224770	CUC1	Margot	4	2	32	5.46577
149	PI 224770	CUC1	Margot	5	2	41	5.7136
149	PI 224770	CUC1	Margot	2	2	43	5.76122
149	PI 224770	CUC1	Margot	6	2	44	5.78421
149	PI 224770	CUC1	Margot	5	2	52	5.95126
149	PI 224770	CUC1	PI 482398	4	2	3	3.09895
149	PI 224770	CUC1	PI 482398	1	2	6	3.79193
149	PI 224770	CUC1	PI 482398	2	2	7	3.94605
149	PI 224770	CUC1	PI 482398	1	2	8	4.07957
149	PI 224770	CUC1	PI 482398	4	2	11	4.39799
149	PI 224770	CUC1	PI 482398	1	2	13	4.56503
149	PI 224770	CUC1	PI 482398	0	2	13	4.56503
149	PI 224770	CUC1	PI 482398	2	2	17	4.83327
149	PI 224770	CUC1	PI 482398	2	2	20	4.99578
149	PI 224770	CUC1	PI 482398	2	2	25	5.21892
149	PI 224770	CUC1	PI 482398	4	2	34	5.52639
149	PI 224770	CUC1	PI 482398	3	2	42	5.73769
149	PI 224770	CUC1	PI 482398	3	2	61	6.11089
149	PI 224770	CUC1	PI 482398	4	2	64	6.1589
149	PI 224770	CUC1	PI 482398	5	2	80	6.38204
149	PI 224770	CUC1	San Ildefonso	0	2	1	2.001
[truncated: 736 more rows]

## Sheet: CMV
Test	aphid Clone	aphid MLG	Clone	Virus et Souche	Melon Accession/line	number of suceptible plants	number of tested plants
73	NM1-lab	NM1	NM1 lab	CMV I17F	Margot	0	15			Somme de number of tested plants	Étiquettes de colonnes
73	NM1-lab	NM1	NM1 lab	CMV I17F	Margot	0	14			Étiquettes de lignes	C6	C9	CUC1	CUC6	CUCU3	GWD	GWD2	NM1	C4	(vide)	Total général
73	NM1-lab	NM1	NM1 lab	CMV I17F	PI 164723	0	10			TR3	20	20	80			20	20	20			180
73	NM1-lab	NM1	NM1 lab	CMV I17F	PI 164723	0	20			TR4						20		20			40
73	NM1-lab	NM1	NM1 lab	CMV I17F	Védrantais	15	16			PI 482398	20	20	20	10	10	10	10	10	15		125
73	NM1-lab	NM1	NM1 lab	CMV I17F	Védrantais	13	15			AM 51	20	20	20	10	10	10	20	10	14		134
74	NM1-lab	NM1	NM1 lab	CMV I17F	Margot	0	10			Margot	60	113	95	35	40	70	60	134	55		662
74	NM1-lab	NM1	NM1 lab	CMV I17F	Margot	0	15			PI 161375	37	50	55	10	15	34	39	20	15		275
74	NM1-lab	NM1	NM1 lab	CMV I17F	PI 224770	0	10			San Ildefonso	18	10	20	10	10	10	18	10	11		117
74	NM1-lab	NM1	NM1 lab	CMV I17F	PI 224770	0	15			Smith perfect	20	15	20	10	10	10	20	19	15		139
74	NM1-lab	NM1	NM1 lab	CMV I17F	Védrantais	10	10			Canton	20	25	10	10	10	10	20	10	14		129
74	NM1-lab	NM1	NM1 lab	CMV I17F	Védrantais	14	15			HSD 2455	18	10	19	9	10	10	17	15	15		123
91	4-104	C9	4-104	CMV I17F	Margot	0	13			Anso 77	20	40	10	10	10	10	19	20	15		154
91	4-104	C9	4-104	CMV I17F	Smith perfect	1	15			PI 224770	20	15	10	10	9	10	10	25	10		119
91	4-104	C9	4-104	CMV I17F	Védrantais	15	15			90625	20	40	10	20	25	30	20	20	15		200
93	NM1-lab	NM1	NM1 lab	CMV I17F	margot	0	15			PI 164723	20	15	10	10	10	10	20	30	12		137
93	NM1-lab	NM1	NM1 lab	CMV I17F	Smith Perfect	8	9			Védrantais	58	115	95	35	39	70	60	140	54		666
93	NM1-lab	NM1	NM1 lab	CMV I17F	Védrantais	15	15			(vide)
97	Gwada	GWD	Gwada	CMV I17F	90625	18	20			Total général	371	508	474	189	208	334	353	503	260		3200
97	Gwada	GWD	Gwada	CMV I17F	Margot	0	15
97	Gwada	GWD	Gwada	CMV I17F	PI 161375	0	14
97	Gwada	GWD	Gwada	CMV I17F	Védrantais	13	15
98	CEFEL	CUCU3	CEFEL	CMV I17F	90625	15	15
98	CEFEL	CUCU3	CEFEL	CMV I17F	Margot	0	15
98	CEFEL	CUCU3	CEFEL	CMV I17F	PI 161375	0	15
98	CEFEL	CUCU3	CEFEL	CMV I17F	Védrantais	11	14
99	DR B	CUC6	de Ruiter B	CMV I17F	90625	10	10
99	DR B	CUC6	de Ruiter B	CMV I17F	Margot	1	15
99	DR B	CUC6	de Ruiter B	CMV I17F	PI 161375	0	10
99	DR B	CUC6	de Ruiter B	CMV I17F	Védrantais	15	15
101	4-104	C9	4-104	CMV I17F	90625	9	10
101	4-104	C9	4-104	CMV I17F	Anso 77	9	10
101	4-104	C9	4-104	CMV I17F	Margot	0	10
101	4-104	C9	4-104	CMV I17F	Védrantais	10	10
102	4-104	C9	4-104	CMV I17F	90625	10	10
102	4-104	C9	4-104	CMV I17F	Anso 77	9	10
102	4-104	C9	4-104	CMV I17F	Margot	0	10
102	4-104	C9	4-104	CMV I17F	PI 161375	1	10
102	4-104	C9	4-104	CMV I17F	Védrantais	10	10
103	NM1-lab	NM1	NM1 lab	CMV I17F	90625	1	10
103	NM1-lab	NM1	NM1 lab	CMV I17F	Anso 77	0	10
103	NM1-lab	NM1	NM1 lab	CMV I17F	Margot	0	10
103	NM1-lab	NM1	NM1 lab	CMV I17F	PI 161375	0	10
103	NM1-lab	NM1	NM1 lab	CMV I17F	Védrantais	10	10
104	NM1-lab	NM1	NM1 lab	CMV I17F	AM 51	0	10
104	NM1-lab	NM1	NM1 lab	CMV I17F	Canton	9	10
104	NM1-lab	NM1	NM1 lab	CMV I17F	HSD 2455	13	15
104	NM1-lab	NM1	NM1 lab	CMV I17F	Margot	0	10
104	NM1-lab	NM1	NM1 lab	CMV I17F	Margot	0	5
104	NM1-lab	NM1	NM1 lab	CMV I17F	PI 482398	0	10
104	NM1-lab	NM1	NM1 lab	CMV I17F	San Ildefonso	0	10
104	NM1-lab	NM1	NM1 lab	CMV I17F	Védrantais	10	10
104	NM1-lab	NM1	NM1 lab	CMV I17F	Védrantais	9	9
108	4-104	C9	4-104	CMV I17F	90625	9	10
108	4-104	C9	4-104	CMV I17F	Anso 77	3	10
108	4-104	C9	4-104	CMV I17F	Margot	0	10
108	4-104	C9	4-104	CMV I17F	PI 161375	0	10
108	4-104	C9	4-104	CMV I17F	Védrantais	10	10
109	4-104	C9	4-104	CMV I17F	90625	10	10
109	4-104	C9	4-104	CMV I17F	Anso 77	7	10
109	4-104	C9	4-104	CMV I17F	Margot	1	10
109	4-104	C9	4-104	CMV I17F	PI 161375	1	10
109	4-104	C9	4-104	CMV I17F	Védrantais	10	10
110	NM1-lab	NM1	NM1 lab	CMV I17F	90625	1	10
110	NM1-lab	NM1	NM1 lab	CMV I17F	Anso 77	0	10
110	NM1-lab	NM1	NM1 lab	CMV I17F	Margot	0	10
110	NM1-lab	NM1	NM1 lab	CMV I17F	PI 161375	0	10
110	NM1-lab	NM1	NM1 lab	CMV I17F	Védrantais	10	10
119	NM1-lab	NM1	NM1 lab	CMV I17F	Margot	0	10
119	NM1-lab	NM1	NM1 lab	CMV I17F	Smith Perfect	10	10
119	NM1-lab	NM1	NM1 lab	CMV I17F	Védrantais	7	10
120	Gwada	GWD	Gwada	CMV I17F	AM 51	0	10
120	Gwada	GWD	Gwada	CMV I17F	Canton	2	10
120	Gwada	GWD	Gwada	CMV I17F	HSD 2455	1	10
120	Gwada	GWD	Gwada	CMV I17F	Margot	0	10
120	Gwada	GWD	Gwada	CMV I17F	PI 482398	0	10
120	Gwada	GWD	Gwada	CMV I17F	San Ildefonso	4	10
120	Gwada	GWD	Gwada	CMV I17F	Smith Perfect	2	10
120	Gwada	GWD	Gwada	CMV I17F	Védrantais	8	10
121	Gwada	GWD	Gwada	CMV I17F	90625	9	10
121	Gwada	GWD	Gwada	CMV I17F	Anso 77	1	10
121	Gwada	GWD	Gwada	CMV I17F	Margot	1	10
121	Gwada	GWD	Gwada	CMV I17F	PI 164723	9	10
121	Gwada	GWD	Gwada	CMV I17F	PI 224770	9	10
121	Gwada	GWD	Gwada	CMV I17F	Védrantais	10	10
122	CEFEL	CUCU3	CEFEL	CMV I17F	AM 51	0	10
122	CEFEL	CUCU3	CEFEL	CMV I17F	Canton	0	10
122	CEFEL	CUCU3	CEFEL	CMV I17F	HSD 2455	2	10
122	CEFEL	CUCU3	CEFEL	CMV I17F	Margot	1	10
122	CEFEL	CUCU3	CEFEL	CMV I17F	PI 482398	0	10
122	CEFEL	CUCU3	CEFEL	CMV I17F	San Ildefonso	2	10
122	CEFEL	CUCU3	CEFEL	CMV I17F	Smith Perfect	3	10
122	CEFEL	CUCU3	CEFEL	CMV I17F	Védrantais	9	10
123	CEFEL	CUCU3	CEFEL	CMV I17F	90625	8	10
123	CEFEL	CUCU3	CEFEL	CMV I17F	Anso 77	2	10
123	CEFEL	CUCU3	CEFEL	CMV I17F	Margot	1	15
123	CEFEL	CUCU3	CEFEL	CMV I17F	PI 164723	10	10
123	CEFEL	CUCU3	CEFEL	CMV I17F	PI 224770	9	9
123	CEFEL	CUCU3	CEFEL	CMV I17F	Védrantais	14	15
127	DR B	CUC6	de Ruiter B	CMV I17F	AM 51	0	10
127	DR B	CUC6	de Ruiter B	CMV I17F	Canton	0	10
127	DR B	CUC6	de Ruiter B	CMV I17F	HSD 2455	4	9
127	DR B	CUC6	de Ruiter B	CMV I17F	Margot	0	10
127	DR B	CUC6	de Ruiter B	CMV I17F	PI 482398	0	10
127	DR B	CUC6	de Ruiter B	CMV I17F	San Ildefonso	0	10
127	DR B	CUC6	de Ruiter B	CMV I17F	Smith Perfect	0	10
127	DR B	CUC6	de Ruiter B	CMV I17F	Védrantais	10	10
128	DR B	CUC6	de Ruiter B	CMV I17F	90625	10	10
128	DR B	CUC6	de Ruiter B	CMV I17F	Anso 77	6	10
128	DR B	CUC6	de Ruiter B	CMV I17F	Margot	0	10
128	DR B	CUC6	de Ruiter B	CMV I17F	PI 164723	10	10
128	DR B	CUC6	de Ruiter B	CMV I17F	PI 224770	10	10
128	DR B	CUC6	de Ruiter B	CMV I17F	Védrantais	10	10
129	4-104	C9	4-104	CMV I17F	AM 51	0	10
129	4-104	C9	4-104	CMV I17F	Canton	2	10
129	4-104	C9	4-104	CMV I17F	HSD 2455	0	10
129	4-104	C9	4-104	CMV I17F	Margot	1	10
129	4-104	C9	4-104	CMV I17F	PI 482398	0	10
129	4-104	C9	4-104	CMV I17F	San Ildefonso	3	10
129	4-104	C9	4-104	CMV I17F	Védrantais	9	10
142	4-104	C9	4-104	CMV I17F	Canton	1	15
142	4-104	C9	4-104	CMV I17F	Margot	2	15
142	4-104	C9	4-104	CMV I17F	Védrantais	15	15
144	Gwada A	C6	Gwada A	CMV I17F	90625	10	10
144	Gwada A	C6	Gwada A	CMV I17F	Anso 77	10	10
144	Gwada A	C6	Gwada A	CMV I17F	Canton	5	10
144	Gwada A	C6	Gwada A	CMV I17F	Margot	10	10
144	Gwada A	C6	Gwada A	CMV I17F	PI 164723	10	10
144	Gwada A	C6	Gwada A	CMV I17F	Védrantais	10	10
145	Gwada A	C6	Gwada A	CMV I17F	90625	10	10
145	Gwada A	C6	Gwada A	CMV I17F	Anso 77	10	10
145	Gwada A	C6	Gwada A	CMV I17F	Canton	5	10
145	Gwada A	C6	Gwada A	CMV I17F	Margot	10	10
145	Gwada A	C6	Gwada A	CMV I17F	PI 164723	10	10
145	Gwada A	C6	Gwada A	CMV I17F	Védrantais	10	10
149	Gwada E	GWD2	Gwada E	CMV I17F	90625	8	10
149	Gwada E	GWD2	Gwada E	CMV I17F	Anso 77	2	10
149	Gwada E	GWD2	Gwada E	CMV I17F	Canton	0	10
149	Gwada E	GWD2	Gwada E	CMV I17F	Margot	0	10
149	Gwada E	GWD2	Gwada E	CMV I17F	PI 164723	3	10
149	Gwada E	GWD2	Gwada E	CMV I17F	Védrantais	8	10
167	4-104	C9	4-104	CMV I17F	AM 51	0	10
167	4-104	C9	4-104	CMV I17F	Margot	0	5
167	4-104	C9	4-104	CMV I17F	PI 482398	0	10
167	4-104	C9	4-104	CMV I17F	Védrantais	4	5
182	Ecballium	C4	Echballium	CMV I17F	Margot	0	15
182	Ecballium	C4	Echballium	CMV I17F	PI 161375	0	15
182	Ecballium	C4	Echballium	CMV I17F	Smith Perfect	5	15
182	Ecballium	C4	Echballium	CMV I17F	Védrantais	0	15
183	Ecballium	C4	Echballium	CMV I17F	90625	0	15
183	Ecballium	C4	Echballium	CMV I17F	Anso 77	0	15
183	Ecballium	C4	Echballium	CMV I17F	Canton	4	14
183	Ecballium	C4	Echballium	CMV I17F	Margot	1	15
183	Ecballium	C4	Echballium	CMV I17F	PI 164723	0	12
183	Ecballium	C4	Echballium	CMV I17F	Védrantais	0	15
184	Ecballium	C4	Echballium	CMV I17F	AM 51	0	14
184	Ecballium	C4	Echballium	CMV I17F	HSD 2455	0	5
184	Ecballium	C4	Echballium	CMV I17F	Margot	0	15
184	Ecballium	C4	Echballium	CMV I17F	PI 482398	0	15
184	Ecballium	C4	Echballium	CMV I17F	San Ildefonso	0	11
184	Ecballium	C4	Echballium	CMV I17F	Védrantais	0	14
189	Gwada E	GWD2	Gwada E	CMV I17F	AM 51	0	10
189	Gwada E	GWD2	Gwada E	CMV I17F	HSD 2455	8	8
189	Gwada E	GWD2	Gwada E	CMV I17F	Margot	0	10
189	Gwada E	GWD2	Gwada E	CMV I17F	PI 161375	0	9
189	Gwada E	GWD2	Gwada E	CMV I17F	PI 224770	0	10
189	Gwada E	GWD2	Gwada E	CMV I17F	San Ildefonso	1	9
189	Gwada E	GWD2	Gwada E	CMV I17F	Smith Perfect	0	10
189	Gwada E	GWD2	Gwada E	CMV I17F	Védrantais	8	10
190	Gwada E	GWD2	Gwada E	CMV I17F	90625	8	10
190	Gwada E	GWD2	Gwada E	CMV I17F	AM 51	0	10
190	Gwada E	GWD2	Gwada E	CMV I17F	Margot	0	10
190	Gwada E	GWD2	Gwada E	CMV I17F	PI 161375	0	10
190	Gwada E	GWD2	Gwada E	CMV I17F	PI 164723	8	10
190	Gwada E	GWD2	Gwada E	CMV I17F	PI 482398	0	10
190	Gwada E	GWD2	Gwada E	CMV I17F	Védrantais	10	10
191	Gwada E	GWD2	Gwada E	CMV I17F	Anso 77	3	9
191	Gwada E	GWD2	Gwada E	CMV I17F	Canton	0	10
191	Gwada E	GWD2	Gwada E	CMV I17F	HSD 2455	9	9
191	Gwada E	GWD2	Gwada E	CMV I17F	Margot	0	10
191	Gwada E	GWD2	Gwada E	CMV I17F	San Ildefonso	1	9
191	Gwada E	GWD2	Gwada E	CMV I17F	Smith Perfect	0	10
191	Gwada E	GWD2	Gwada E	CMV I17F	Védrantais	10	10
193	PI 224770	CUC1	PI 224770	CMV I17F	AM 51	0	10
193	PI 224770	CUC1	PI 224770	CMV I17F	HSD 2455	1	9
193	PI 224770	CUC1	PI 224770	CMV I17F	Margot	1	10
193	PI 224770	CUC1	PI 224770	CMV I17F	PI 161375	0	10
193	PI 224770	CUC1	PI 224770	CMV I17F	PI 164723	8	10
193	PI 224770	CUC1	PI 224770	CMV I17F	PI 482398	0	10
193	PI 224770	CUC1	PI 224770	CMV I17F	San Ildefonso	1	10
193	PI 224770	CUC1	PI 224770	CMV I17F	Védrantais	10	10
194	PI 224770	CUC1	PI 224770	CMV I17F	Anso 77	9	10
194	PI 224770	CUC1	PI 224770	CMV I17F	Canton	0	10
194	PI 224770	CUC1	PI 224770	CMV I17F	Margot	0	10
194	PI 224770	CUC1	PI 224770	CMV I17F	PI 482398	0	10
194	PI 224770	CUC1	PI 224770	CMV I17F	San Ildefonso	1	10
194	PI 224770	CUC1	PI 224770	CMV I17F	Smith Perfect	3	10
194	PI 224770	CUC1	PI 224770	CMV I17F	Védrantais	10	10
195	PI 224770	CUC1	PI 224770	CMV I17F	90625	10	10
195	PI 224770	CUC1	PI 224770	CMV I17F	AM 51	0	10
195	PI 224770	CUC1	PI 224770	CMV I17F	HSD 2455	0	10
195	PI 224770	CUC1	PI 224770	CMV I17F	Margot	1	10
195	PI 224770	CUC1	PI 224770	CMV I17F	PI 161375	2	10
195	PI 224770	CUC1	PI 224770	CMV I17F	PI 224770	10	10
195	PI 224770	CUC1	PI 224770	CMV I17F	Smith Perfect	1	10
195	PI 224770	CUC1	PI 224770	CMV I17F	Védrantais	10	10
196	Gwada A	C6	Gwada A	CMV I17F	AM 51	9	10
196	Gwada A	C6	Gwada A	CMV I17F	HSD 2455	2	9
196	Gwada A	C6	Gwada A	CMV I17F	Margot	10	10
196	Gwada A	C6	Gwada A	CMV I17F	PI 161375	4	10
196	Gwada A	C6	Gwada A	CMV I17F	PI 224770	9	10
196	Gwada A	C6	Gwada A	CMV I17F	PI 482398	0	10
196	Gwada A	C6	Gwada A	CMV I17F	San Ildefonso	8	10
196	Gwada A	C6	Gwada A	CMV I17F	Smith Perfect	1	10
196	Gwada A	C6	Gwada A	CMV I17F	Védrantais	10	10
197	Gwada A	C6	Gwada A	CMV I17F	AM 51	7	10
197	Gwada A	C6	Gwada A	CMV I17F	HSD 2455	0	9
197	Gwada A	C6	Gwada A	CMV I17F	Margot	10	10
197	Gwada A	C6	Gwada A	CMV I17F	PI 161375	10	10
197	Gwada A	C6	Gwada A	CMV I17F	PI 224770	10	10
197	Gwada A	C6	Gwada A	CMV I17F	PI 482398	0	10
197	Gwada A	C6	Gwada A	CMV I17F	San Ildefonso	8	8
197	Gwada A	C6	Gwada A	CMV I17F	Smith Perfect	4	10
197	Gwada A	C6	Gwada A	CMV I17F	Védrantais	10	10
210	Ecballium	C4	Echballium	CMV I17F	HSD 2455	1	10
210	Ecballium	C4	Echballium	CMV I17F	Margot	0	10
210	Ecballium	C4	Echballium	CMV I17F	PI 224770	0	10
210	Ecballium	C4	Echballium	CMV I17F	Védrantais	1	10
211	4-104	C9	4-104	CMV I17F	Margot	0	10
211	4-104	C9	4-104	CMV I17F	PI 164723	15	15
211	4-104	C9	4-104	CMV I17F	PI 224770	11	15
211	4-104	C9	4-104	CMV I17F	Védrantais	10	10
TG C6	Gwada A	C6	Gwada A	CMV I17F	Margot	20	20
TG C6	Gwada A	C6	Gwada A	CMV I17F	PI 161375	15	17
TG C6	Gwada A	C6	Gwada A	CMV I17F	TR3	20	20
TG C6	Gwada A	C6	Gwada A	CMV I17F	Védrantais	18	18
TG C9	4-104	C9	4-104	CMV I17F	Margot	1	20
TG C9	4-104	C9	4-104	CMV I17F	PI 161375	0	20
TG C9	4-104	C9	4-104	CMV I17F	TR3	5	20
TG C9	4-104	C9	4-104	CMV I17F	Védrantais	20	20
TG CUC1 (1)	PI 224770	CUC1	PI 224770	CMV I17F	Margot	5	20
TG CUC1 (1)	PI 224770	CUC1	PI 224770	CMV I17F	PI 161375	1	20
TG CUC1 (1)	PI 224770	CUC1	PI 224770	CMV I17F	TR3	9	20
TG CUC1 (1)	PI 224770	CUC1	PI 224770	CMV I17F	Védrantais	19	20
TG CUC1 (2)	PI 224770	CUC1	PI 224770	CMV I17F	Margot	3	15
TG CUC1 (2)	PI 224770	CUC1	PI 224770	CMV I17F	TR3	19	20
TG CUC1 (2)	PI 224770	CUC1	PI 224770	CMV I17F	Védrantais	14	15
TG CUC1 (3)	PI 224770	CUC1	PI 224770	CMV I17F	Margot	1	15
TG CUC1 (3)	PI 224770	CUC1	PI 224770	CMV I17F	TR3	16	20
TG CUC1 (3)	PI 224770	CUC1	PI 224770	CMV I17F	Védrantais	15	15
TG CUC1 (4)	PI 224770	CUC1	PI 224770	CMV I17F	Margot	1	15
TG CUC1 (4)	PI 224770	CUC1	PI 224770	CMV I17F	PI 161375	0	15
TG CUC1 (4)	PI 224770	CUC1	PI 224770	CMV I17F	TR3	13	20
TG CUC1 (4)	PI 224770	CUC1	PI 224770	CMV I17F	Védrantais	15	15
TG GWD (1)	Gwada	GWD	Gwada	CMV I17F	Margot	6	20
TG GWD (1)	Gwada	GWD	Gwada	CMV I17F	PI 161375	0	20
TG GWD (1)	Gwada	GWD	Gwada	CMV I17F	TR3	16	20
TG GWD (1)	Gwada	GWD	Gwada	CMV I17F	Védrantais	20	20
TG GWD (2)	Gwada	GWD	Gwada	CMV I17F	Margot	2	15
TG GWD (2)	Gwada	GWD	Gwada	CMV I17F	TR4	13	20
TG GWD (2)	Gwada	GWD	Gwada	CMV I17F	Védrantais	15	15
TG GWD2	Gwada E	GWD2	Gwada E	CMV I17F	Margot	0	20
TG GWD2	Gwada E	GWD2	Gwada E	CMV I17F	PI 161375	0	20
TG GWD2	Gwada E	GWD2	Gwada E	CMV I17F	TR3	0	20
TG GWD2	Gwada E	GWD2	Gwada E	CMV I17F	Védrantais	20	20
TG NM1 (1)	NM1-lab	NM1	NM1	NM1 lab	Margot	0	20
TG NM1 (1)	NM1-lab	NM1	NM1	NM1 lab	TR3	1	20
TG NM1 (1)	NM1-lab	NM1	NM1	NM1 lab	TR4	0	20
TG NM1 (1)	NM1-lab	NM1	NM1	NM1 lab	Védrantais	20	20
